# Supplementary material for: An engineered glioblastoma model yields macrophage-secreted drivers of invasion
Source: JCI Insight. 2025 Aug 22;10(16):e181903. doi: 10.1172/jci.insight.181903 (PMC12406725; doi:10.1172/jci.insight.181903)
Supplement: Supplemental data set 2 [file jciinsight-10-181903-s042.xlsx]

## Sheet: Sheet1
accession	gene	intensity.p.value	log10p	each.exp.norm.intensity.1	each.exp.norm.intensity.2	each.exp.norm.intensity.3	AvgM1	each.exp.norm.intensity.4	each.exp.norm.intensity.5	each.exp.norm.intensity.6	AvgM2	FC	log2FC	Description
P01023	A2M	0.194409	0.711283	241965685	198268451	162565239	200933125	232639156	834038683	420218301	4.95632e+08	2.466651761	1.302554052	Alpha-2-macroglobulin OS=Homo sapiens GN=A2M PE=1 SV=3
P49588	AARS	0.841765	0.0748093	35614247	1419408	2361287	1.31316e+07	5182587	77186129	9242875	30537197	2.325465817	1.217519733	Alanine--tRNA ligase, cytoplasmic OS=Homo sapiens GN=AARS PE=1 SV=2
Q8NE71	ABCF1	0.174572	0.758026	1370052	871374	41653	761026	73736	217562	0	97099.3	0.127589978	-2.97041308	ATP-binding cassette sub-family F member 1 OS=Homo sapiens GN=ABCF1 PE=1 SV=2
Q9NUJ1	ABHD10	0.905865	0.0429365	20870	0	13144	11338	24261	0	49837	24699.3	2.17845593	1.123305928	Mycophenolic acid acyl-glucuronide esterase, mitochondrial OS=Homo sapiens GN=ABHD10 PE=1 SV=1
Q9P1F3	ABRACL	0.0285869	1.54383	0	0	0	0	4556736	17792722	8265864	1.02051e+07	#DIV/0!	#DIV/0!	Costars family protein ABRACL OS=Homo sapiens GN=ABRACL PE=1 SV=1
P24752	ACAT1	0.147322	0.831733	2768359	2334894	4840757	3314670	1001779	1558311	500303	1020131	0.307762462	-1.700110819	Acetyl-CoA acetyltransferase, mitochondrial OS=Homo sapiens GN=ACAT1 PE=1 SV=1
Q9BWD1	ACAT2	0.39628	0.401998	512341	0	6056033	2189458	0	0	0	0	0	#NUM!	Acetyl-CoA acetyltransferase, cytosolic OS=Homo sapiens GN=ACAT2 PE=1 SV=2
Q9H3P7	ACBD3	0.209855	0.678081	19729	276470	205937	167379	110808	46059	59725	72197.3	0.43134131	-1.213098204	Golgi resident protein GCP60 OS=Homo sapiens GN=ACBD3 PE=1 SV=4
Q9UKV3	ACIN1	0.283166	0.54796	0	203319	49098	84139	9455	0	0	3151.67	0.037457857	-4.738587809	Apoptotic chromatin condensation inducer in the nucleus OS=Homo sapiens GN=ACIN1 PE=1 SV=2
P53396	ACLY	0.0610738	1.21415	28928443	10452503	15394143	18258363	12498539	40013331	5737468	19416446	1.063427537	0.08872173	ATP-citrate synthase OS=Homo sapiens GN=ACLY PE=1 SV=3
Q99798	ACO2	0.844108	0.0736019	1124739	693297	0	606012	0	8277350	0	2.75912e+06	4.552907643	2.186788194	Aconitate hydratase, mitochondrial OS=Homo sapiens GN=ACO2 PE=1 SV=2
P24666	ACP1	0.700289	0.154723	174096	16134	10727	66985.7	165321	0	0	55107	0.822668531	-0.281616837	Low molecular weight phosphotyrosine protein phosphatase OS=Homo sapiens GN=ACP1 PE=1 SV=3
P33121	ACSL1	0.188659	0.724324	1961723	1229077	0	1063600	53698	0	0	17899.3	0.016829008	-5.892906017	Long-chain-fatty-acid--CoA ligase 1 OS=Homo sapiens GN=ACSL1 PE=1 SV=1
P68133	ACTA1	0.904916	0.0433917	664603573	962475249	1125535912	9.17538e+08	3085074561	955375451	2249912751	2096787588	2.285231814	1.19234052	Actin, alpha skeletal muscle OS=Homo sapiens GN=ACTA1 PE=1 SV=1
P62736	ACTA2	0.749194	0.125406	664603573	962475249	1062778360	8.96619e+08	2533176332	900143423	2234138125	1889152627	2.106973529	1.075172189	Actin, aortic smooth muscle OS=Homo sapiens GN=ACTA2 PE=1 SV=1
P60709	ACTB	0.993364	0.00289146	1623368708	3155857714	2555160584	2444795669	9451719077	2403052450	5166219048	5673663525	2.320710723	1.214566702	Actin, cytoplasmic 1 OS=Homo sapiens GN=ACTB PE=1 SV=1
Q562R1	ACTBL2	0.488968	0.31072	209836550	1191046952	1012986767	804623423	1417474410	391613264	2389120294	1399402656	1.739201987	0.798425494	Beta-actin-like protein 2 OS=Homo sapiens GN=ACTBL2 PE=1 SV=2
P68032	ACTC1	0.904916	0.0433917	664603573	962475249	1125535912	9.17538e+08	3085074561	955375451	2249912751	2096787588	2.285231814	1.19234052	Actin, alpha cardiac muscle 1 OS=Homo sapiens GN=ACTC1 PE=1 SV=1
P63261	ACTG1	0.993364	0.00289146	1623368708	3155857714	2555160584	2444795669	9451719077	2403052450	5166219048	5673663525	2.320710723	1.214566702	Actin, cytoplasmic 2 OS=Homo sapiens GN=ACTG1 PE=1 SV=1
P63267	ACTG2	0.749194	0.125406	664603573	962475249	1062778360	8.96619e+08	2533176332	900143423	2234138125	1889152627	2.106973529	1.075172189	Actin, gamma-enteric smooth muscle OS=Homo sapiens GN=ACTG2 PE=1 SV=1
P12814	ACTN1	0.0239972	1.61984	560290845	295937862	390895919	4.15708e+08	135137879	121177608	140343283	132219590	0.318058646	-1.65263529	Alpha-actinin-1 OS=Homo sapiens GN=ACTN1 PE=1 SV=2
P35609	ACTN2	0.108262	0.965526	25390037	33041027	46729231	3.50534e+07	26287285	0	1139814	9.14237e+06	0.260812306	-1.938916155	Alpha-actinin-2 OS=Homo sapiens GN=ACTN2 PE=1 SV=1
Q08043	ACTN3	0.169253	0.771464	15173752	25068712	40537468	26926644	20301849	4948584	1323402	8857945	0.328965801	-1.603990486	Alpha-actinin-3 OS=Homo sapiens GN=ACTN3 PE=1 SV=2
O43707	ACTN4	0.0438113	1.35841	514493765	262004701	397487653	3.91329e+08	146455589	183282387	141197435	1.56978e+08	0.401142231	-1.317814238	Alpha-actinin-4 OS=Homo sapiens GN=ACTN4 PE=1 SV=2
P61160	ACTR2	0.0751816	1.12389	136049894	276976501	204632818	2.05886e+08	18047208	127118165	34745798	5.99704e+07	0.291279021	-1.779526297	Actin-related protein 2 OS=Homo sapiens GN=ACTR2 PE=1 SV=1
P61158	ACTR3	0.0948987	1.02274	325418648	96925970	204801116	209048578	166598391	190533058	84294630	1.47142e+08	0.703865234	-0.506628865	Actin-related protein 3 OS=Homo sapiens GN=ACTR3 PE=1 SV=3
Q9P1U1	ACTR3B	0.0652987	1.1851	53676842	16526630	34494166	3.48992e+07	9938384	3365217	3365878	5556493	0.159215426	-2.650947976	Actin-related protein 3B OS=Homo sapiens GN=ACTR3B PE=2 SV=1
Q9C0K3	ACTR3C	0.0615588	1.21071	53220786	16517656	34494166	3.47442e+07	9878900	73774	406035	3452903	0.099380695	-3.330890562	Actin-related protein 3C OS=Homo sapiens GN=ACTR3C PE=2 SV=1
P14621	ACYP2	0.24895	0.603888	0	15106	16532	10546	10851	0	0	3617	0.342973639	-1.543830399	Acylphosphatase-2 OS=Homo sapiens GN=ACYP2 PE=1 SV=2
O14672	ADAM10	0.188348	0.725038	0	0	0	0	530149	1605121	0	711757	#DIV/0!	#DIV/0!	Disintegrin and metalloproteinase domain-containing protein 10 OS=Homo sapiens GN=ADAM10 PE=1 SV=1
O15204	ADAMDEC1	0.421978	0.37471	172421779	18091660	111470154	1.00661e+08	228492896	650012410	389966279	4.22824e+08	4.200465239	2.070549128	ADAM DEC1 OS=Homo sapiens GN=ADAMDEC1 PE=1 SV=2
P55263	ADK	0.403344	0.394324	0	685334	21580	235638	12377	0	0	4125.67	0.017508495	-5.83580114	Adenosine kinase OS=Homo sapiens GN=ADK PE=1 SV=2
Q9NX46	ADPRHL2	0.228092	0.64189	1287816	422321	27858	579332	0	0	190378	63459.3	0.109538865	-3.190485256	Poly(ADP-ribose) glycohydrolase ARH3 OS=Homo sapiens GN=ADPRHL2 PE=1 SV=1
O00468	AGRN	0.419426	0.377345	1261655	4752322	286022	2.1e+06	4257072	22855361	8868442	11993625	5.711250907	2.513806766	Agrin OS=Homo sapiens GN=AGRN PE=1 SV=5
P01019	AGT	0.359191	0.444675	69541	470165	52877	197528	129501222	0	29591371	5.30309e+07	268.4730966	8.068633714	Angiotensinogen OS=Homo sapiens GN=AGT PE=1 SV=1
P23526	AHCY	0.410086	0.387125	16783972	21569491	1493676	1.32824e+07	16434248	23945322	8802306	1.6394e+07	1.234263669	0.303650623	Adenosylhomocysteinase OS=Homo sapiens GN=AHCY PE=1 SV=4
Q09666	AHNAK	0.44637	0.350305	309011	298209	1442158	683126	2411823	16874074	836514	6.70747e+06	9.818789408	3.295545161	Neuroblast differentiation-associated protein AHNAK OS=Homo sapiens GN=AHNAK PE=1 SV=2
O95831	AIFM1	0.429868	0.366664	0	2576666	36093	870920	203985	0	0	67995	0.078072643	-3.679039084	Apoptosis-inducing factor 1, mitochondrial OS=Homo sapiens GN=AIFM1 PE=1 SV=1
Q12904	AIMP1	0.404509	0.393072	0	834688	20486	285058	0	0	0	0	0	#NUM!	Aminoacyl tRNA synthase complex-interacting multifunctional protein 1 OS=Homo sapiens GN=AIMP1 PE=1 SV=2
O00170	AIP	0.369755	0.432086	4611588	0	318559	1.64338e+06	192702	106937	4007	101215	0.061589644	-4.021168394	AH receptor-interacting protein OS=Homo sapiens GN=AIP PE=1 SV=2
P00568	AK1	0.185751	0.731069	0	0	0	0	658188	1856658	0	838282	#DIV/0!	#DIV/0!	Adenylate kinase isoenzyme 1 OS=Homo sapiens GN=AK1 PE=1 SV=3
P54819	AK2	0.204888	0.688484	51401146	29503987	24761	2.69766e+07	1012650	9151732	3429060	4.53115e+06	0.167965647	-2.573761898	Adenylate kinase 2, mitochondrial OS=Homo sapiens GN=AK2 PE=1 SV=2
P14550	AKR1A1	0.199862	0.69927	47952	54193	40010	47385	3787033	93452	10002618	4627701	97.6617284	6.609721406	Alcohol dehydrogenase [NADP(+)] OS=Homo sapiens GN=AKR1A1 PE=1 SV=3
P15121	AKR1B1	0.455378	0.341628	197346	57916	41676	98979.3	4098196	85675	71736	1.41854e+06	14.33163489	3.84113129	Aldose reductase OS=Homo sapiens GN=AKR1B1 PE=1 SV=3
O43488	AKR7A2	0.640383	0.19356	493887	1055173	0	516353	1378321	0	0	459440	0.889778963	-0.168481106	Aflatoxin B1 aldehyde reductase member 2 OS=Homo sapiens GN=AKR7A2 PE=1 SV=3
P13716	ALAD	0.264322	0.577866	356111	235781	0	197297	700092	7008074	1201878	2.97001e+06	15.05349625	3.912026694	Delta-aminolevulinic acid dehydratase OS=Homo sapiens GN=ALAD PE=1 SV=1
P02768	ALB	0.0238509	1.62249	1172021491	847425924	385388196	8.01612e+08	84607664	518219	191327214	9.2151e+07	0.11495717	-3.120831639	Serum albumin OS=Homo sapiens GN=ALB PE=1 SV=2
Q13740	ALCAM	0.286734	0.542522	54878423	7258	13867963	2.29179e+07	30109	19315347	12231958	1.05258e+07	0.459283496	-1.122543152	CD166 antigen OS=Homo sapiens GN=ALCAM PE=1 SV=2
Q8IZ83	ALDH16A1	0.459073	0.338118	34625	53643	595339	227869	82417	66922	387496	178945	0.785297693	-0.348688436	Aldehyde dehydrogenase family 16 member A1 OS=Homo sapiens GN=ALDH16A1 PE=1 SV=2
P49189	ALDH9A1	0.743129	0.128936	8330972	715899	35898	3.02759e+06	7411567	0	0	2.47052e+06	0.816003027	-0.29335359	4-trimethylaminobutyraldehyde dehydrogenase OS=Homo sapiens GN=ALDH9A1 PE=1 SV=3
P04075	ALDOA	0.00392434	2.40623	1528968033	1400275244	1065090341	1331444539	569474508	903195575	1104236834	8.58969e+08	0.645140633	-0.632314411	Fructose-bisphosphate aldolase A OS=Homo sapiens GN=ALDOA PE=1 SV=2
P09972	ALDOC	0.246376	0.608401	102222498	310327397	159242228	1.90597e+08	157034324	4670	508288194	2.21776e+08	1.16358229	0.218573244	Fructose-bisphosphate aldolase C OS=Homo sapiens GN=ALDOC PE=1 SV=2
Q86V81	ALYREF	0.23238	0.633801	0	11065	51986	21017	1130140	0	3959518	1.69655e+06	80.72287513	6.334905655	THO complex subunit 4 OS=Homo sapiens GN=ALYREF PE=1 SV=3
Q01433	AMPD2	0.419362	0.377411	0	1707456	11321	572926	12983	0	0	4327.67	0.007553627	-7.048614779	AMP deaminase 2 OS=Homo sapiens GN=AMPD2 PE=1 SV=2
Q01432	AMPD3	0.414577	0.382395	0	2732964	53394	928786	0	0	149755	49918.3	0.053745786	-4.217704554	AMP deaminase 3 OS=Homo sapiens GN=AMPD3 PE=1 SV=1
P39687	ANP32A	0.434173	0.362337	190588	0	0	63529.3	6960349	4652	38545	2.33452e+06	36.74704598	5.199556374	Acidic leucine-rich nuclear phosphoprotein 32 family member A OS=Homo sapiens GN=ANP32A PE=1 SV=1
P15144	ANPEP	0.0809974	1.09153	101738016	248834178	148078792	1.66217e+08	5126231	567336	97628	1.9304e+06	0.011613724	-6.428025517	Aminopeptidase N OS=Homo sapiens GN=ANPEP PE=1 SV=4
P04083	ANXA1	0.485402	0.313898	5833951	756368	1924887	2838402	2490092	121928443	2471599	4.22967e+07	14.90159299	3.897394658	Annexin A1 OS=Homo sapiens GN=ANXA1 PE=1 SV=2
P50995	ANXA11	0.216859	0.663822	0	9511	13420	7643.67	0	0	0	0	0	#NUM!	Annexin A11 OS=Homo sapiens GN=ANXA11 PE=1 SV=1
P07355	ANXA2	0.398554	0.399513	422274	1166	171177	198206	1339535	4906	1569216	971219	4.900056675	2.292798436	Annexin A2 OS=Homo sapiens GN=ANXA2 PE=1 SV=2
A6NMY6	ANXA2P2	0.427708	0.368852	295984	1166	171177	156109	1339535	4906	1073198	805880	5.162288316	2.368010719	Putative annexin A2-like protein OS=Homo sapiens GN=ANXA2P2 PE=5 SV=2
P08758	ANXA5	0.418822	0.37797	0	803300	21261	274854	57720	0	0	19240	0.070000885	-3.836483021	Annexin A5 OS=Homo sapiens GN=ANXA5 PE=1 SV=2
Q10567	AP1B1	0.586026	0.232083	5920084	16580	15265691	7.06745e+06	7310804	22197684	9760693	13089727	1.852114117	0.889172992	AP-1 complex subunit beta-1 OS=Homo sapiens GN=AP1B1 PE=1 SV=2
P61966	AP1S1	0.110962	0.954827	57925	84045	17664	53211.3	0	0	0	0	0	#NUM!	AP-1 complex subunit sigma-1A OS=Homo sapiens GN=AP1S1 PE=1 SV=1
P56377	AP1S2	0.257528	0.589175	1235935	365972	70390	557432	0	0	834977	278326	0.499299467	-1.00202273	AP-1 complex subunit sigma-2 OS=Homo sapiens GN=AP1S2 PE=1 SV=1
P63010	AP2B1	0.442151	0.354429	60609	16580	93600	56929.7	3626435	44793	139471	1270233	22.31232105	4.479768693	AP-2 complex subunit beta OS=Homo sapiens GN=AP2B1 PE=1 SV=1
O00203	AP3B1	0.221742	0.654152	761690	272790	33927	356136	26217	0	294211	106809	0.299911925	-1.737389208	AP-3 complex subunit beta-1 OS=Homo sapiens GN=AP3B1 PE=1 SV=3
P13798	APEH	0.358865	0.445069	7797555	858759	0	2885438	55556	0	816088	290548	0.100694591	-3.311941903	Acylamino-acid-releasing enzyme OS=Homo sapiens GN=APEH PE=1 SV=4
P27695	APEX1	0.340329	0.468101	2173235	4282519	1336092	2597282	2556464	6592869	4157250	4.43553e+06	1.707757443	0.77210308	DNA-(apurinic or apyrimidinic site) lyase OS=Homo sapiens GN=APEX1 PE=1 SV=2
Q06481	APLP2	0.0442815	1.35378	281283	405545	498046	394958	7574833	17230440	24118007	16307760	41.28985867	5.367715575	Amyloid-like protein 2 OS=Homo sapiens GN=APLP2 PE=1 SV=2
Q0VD83	APOBR	0.216119	0.665307	2448532	4626154	296889	2.45719e+06	97205	138287	0	78497.3	0.031945955	-4.968222941	Apolipoprotein B receptor OS=Homo sapiens GN=APOBR PE=1 SV=2
P02655	APOC2	0.42307	0.373587	0	0	47556	15852	8186109	52118	82510	2773579	174.9671335	7.450940136	Apolipoprotein C-II OS=Homo sapiens GN=APOC2 PE=1 SV=1
P02649	APOE	0.0355058	1.4497	6987291	9016034	4109422	6704249	81721226	350282394	176867169	2.02957e+08	30.27288063	4.919954057	Apolipoprotein E OS=Homo sapiens GN=APOE PE=1 SV=1
Q9BQE5	APOL2	0.104023	0.982872	266797	846509	566039	559782	18843	71446	52122	47470.3	0.084801515	-3.559766153	Apolipoprotein L2 OS=Homo sapiens GN=APOL2 PE=1 SV=1
P07741	APRT	0.170368	0.768613	19174487	12802787	12317936	14765070	7439217	58889536	7197034	2.45086e+07	1.659903791	0.731099625	Adenine phosphoribosyltransferase OS=Homo sapiens GN=APRT PE=1 SV=2
P48444	ARCN1	0.421336	0.375371	3236269	0	31973	1089414	60127	82942	0	47689.7	0.043775522	-4.513731803	Coatomer subunit delta OS=Homo sapiens GN=ARCN1 PE=1 SV=1
P52565	ARHGDIA	0.0660734	1.17997	81338289	25795941	53526609	53553613	24603767	23531444	678477	1.62712e+07	0.303830655	-1.718660655	Rho GDP-dissociation inhibitor 1 OS=Homo sapiens GN=ARHGDIA PE=1 SV=3
P52566	ARHGDIB	0.0912362	1.03983	51357148	15453662	40571950	3.57943e+07	10219750	5828482	534378	5.52754e+06	0.154425254	-2.69501939	Rho GDP-dissociation inhibitor 2 OS=Homo sapiens GN=ARHGDIB PE=1 SV=3
Q92974	ARHGEF2	0.394182	0.404303	0	195543	14251	69931.3	22177	0	0	7392.33	0.105708457	-3.241837295	Rho guanine nucleotide exchange factor 2 OS=Homo sapiens GN=ARHGEF2 PE=1 SV=4
Q9Y4X5	ARIH1	0.1034	0.985479	210485	493294	420408	374729	131344	0	291964	141103	0.376545895	-1.409102378	E3 ubiquitin-protein ligase ARIH1 OS=Homo sapiens GN=ARIH1 PE=1 SV=2
O15143	ARPC1B	0.132407	0.878088	66639518	36120789	80394677	6.10517e+07	29881281	54247988	15853472	3.33276e+07	0.545891457	-0.873313976	Actin-related protein 2/3 complex subunit 1B OS=Homo sapiens GN=ARPC1B PE=1 SV=3
O15144	ARPC2	0.0839681	1.07589	71695796	85522188	41339335	66185773	86317353	35724180	6157805	4.27331e+07	0.645654054	-0.631166729	Actin-related protein 2/3 complex subunit 2 OS=Homo sapiens GN=ARPC2 PE=1 SV=1
P59998	ARPC4	0.469409	0.328448	187240	3637761	44272207	1.60324e+07	19944758	664266	451162	7020062	0.437867121	-1.191434971	Actin-related protein 2/3 complex subunit 4 OS=Homo sapiens GN=ARPC4 PE=1 SV=3
O15511	ARPC5	0.519047	0.284793	1321	513418	62454793	20989844	31695258	89295	739370	1.08413e+07	0.516502536	-0.953152661	Actin-related protein 2/3 complex subunit 5 OS=Homo sapiens GN=ARPC5 PE=1 SV=3
P49407	ARRB1	0.418831	0.377962	0	2054386	17719	690702	24547	0	0	8182.33	0.011846407	-6.399406583	Beta-arrestin-1 OS=Homo sapiens GN=ARRB1 PE=1 SV=2
Q13510	ASAH1	0.547924	0.261279	18039955	3491424	12940230	1.14905e+07	12021795	59641919	5721000	2.57949e+07	2.244882564	1.166639976	Acid ceramidase OS=Homo sapiens GN=ASAH1 PE=1 SV=5
Q9NT62	ATG3	0.182988	0.737578	13697	529266	397161	313375	18162	33749	29065	26992	0.086133319	-3.537284773	Ubiquitin-like-conjugating enzyme ATG3 OS=Homo sapiens GN=ATG3 PE=1 SV=1
O95352	ATG7	0.419659	0.377103	428483	43051	12974	161503	76251	94321	66356	78976	0.489007405	-1.032071782	Ubiquitin-like modifier-activating enzyme ATG7 OS=Homo sapiens GN=ATG7 PE=1 SV=1
P31939	ATIC	0.0280483	1.55209	0	0	0	0	3620156	6709016	9270918	6.53336e+06	#DIV/0!	#DIV/0!	Bifunctional purine biosynthesis protein PURH OS=Homo sapiens GN=ATIC PE=1 SV=3
O00244	ATOX1	0.371965	0.429498	3650655	8848097	0	4.16625e+06	4271453	0	0	1.42382e+06	0.34175036	-1.548985236	Copper transport protein ATOX1 OS=Homo sapiens GN=ATOX1 PE=1 SV=1
P25705	ATP5A1	0.182517	0.738696	6695443	6155740	16715129	9.85544e+06	0	0	0	0	0	#NUM!	ATP synthase subunit alpha, mitochondrial OS=Homo sapiens GN=ATP5A1 PE=1 SV=1
P06576	ATP5B	0.140878	0.851157	35636017	4867210	28501618	23001615	661676	122158	117894	300576	0.013067604	-6.25786153	ATP synthase subunit beta, mitochondrial OS=Homo sapiens GN=ATP5B PE=1 SV=3
P38606	ATP6V1A	0.825304	0.0833859	284714	2426210	0	903641	3271075	186942	0	1.15267e+06	1.27558611	0.351160293	V-type proton ATPase catalytic subunit A OS=Homo sapiens GN=ATP6V1A PE=1 SV=2
P15313	ATP6V1B1	0.225034	0.647752	4503181	67459	4900045	3156895	26851	0	647020	224624	0.071153354	-3.812924431	V-type proton ATPase subunit B, kidney isoform OS=Homo sapiens GN=ATP6V1B1 PE=1 SV=3
P21281	ATP6V1B2	0.149482	0.82541	17368416	2569155	5180421	8372664	3277927	394016	1375714	1.68255e+06	0.200957823	-2.315035352	V-type proton ATPase subunit B, brain isoform OS=Homo sapiens GN=ATP6V1B2 PE=1 SV=3
P36543	ATP6V1E1	0.527423	0.277841	1453876	0	40472	498116	5308	0	1002015	335774	0.674088633	-0.568989798	V-type proton ATPase subunit E 1 OS=Homo sapiens GN=ATP6V1E1 PE=1 SV=1
O75348	ATP6V1G1	0.34607	0.460837	0	0	15102	5034	55713	0	405544	153752	30.54277579	4.932759278	V-type proton ATPase subunit G 1 OS=Homo sapiens GN=ATP6V1G1 PE=1 SV=3
Q9UI12	ATP6V1H	0.30313	0.518371	9468	3056603	576152	1.21407e+06	24564	38242	16822	26542.7	0.021862472	-5.515399624	V-type proton ATPase subunit H OS=Homo sapiens GN=ATP6V1H PE=1 SV=1
O75882	ATRN	0.740106	0.130706	20348	17432	43864	27214.7	0	263330	0	87776.7	3.225344177	1.689453119	Attractin OS=Homo sapiens GN=ATRN PE=1 SV=2
Q9UBB4	ATXN10	0.407366	0.390016	0	1576568	59687	545418	67366	58789	0	42051.7	0.077099841	-3.697128309	Ataxin-10 OS=Homo sapiens GN=ATXN10 PE=1 SV=1
P20160	AZU1	0.264029	0.578348	15671	36920	23018	25203	14209572	0	74691298	2.96336e+07	1175.797458	10.19942385	Azurocidin OS=Homo sapiens GN=AZU1 PE=1 SV=3
P61769	B2M	0.130981	0.882792	925241101	348002903	248817758	5.07354e+08	306986059	678050017	581804843	5.2228e+08	1.029420066	0.041831809	Beta-2-microglobulin OS=Homo sapiens GN=B2M PE=1 SV=1
P80723	BASP1	0.00720248	2.14252	126652934	93455209	54058666	9.13889e+07	5141662	7413350	994492	4.5165e+06	0.049420658	-4.338741981	Brain acid soluble protein 1 OS=Homo sapiens GN=BASP1 PE=1 SV=2
P51572	BCAP31	0.451091	0.345736	0	2908871	15563	974811	0	945554	39388	328314	0.336797479	-1.570046753	B-cell receptor-associated protein 31 OS=Homo sapiens GN=BCAP31 PE=1 SV=3
Q9BXK5	BCL2L13	0.405246	0.392282	1765665	0	29927	598531	0	0	0	0	0	#NUM!	Bcl-2-like protein 13 OS=Homo sapiens GN=BCL2L13 PE=1 SV=1
Q9NYF8	BCLAF1	0.428258	0.368294	0	145919	0	48639.7	0	5078	2933	2670.33	0.054900321	-4.187041594	Bcl-2-associated transcription factor 1 OS=Homo sapiens GN=BCLAF1 PE=1 SV=2
P55957	BID	0.183504	0.736353	0	108327	83487	63938	0	0	0	0	0	#NUM!	BH3-interacting domain death agonist OS=Homo sapiens GN=BID PE=1 SV=1
Q9UBW5	BIN2	0.979957	0.00879312	624390	10129	8741	214420	837614	0	21604	286406	1.335724279	0.417622237	Bridging integrator 2 OS=Homo sapiens GN=BIN2 PE=1 SV=3
P53004	BLVRA	0.140241	0.853126	541925	375267	743838	553677	572042	383981	0	318674	0.575560345	-0.796960898	Biliverdin reductase A OS=Homo sapiens GN=BLVRA PE=1 SV=2
P30043	BLVRB	0.63113	0.199881	0	1468688	24765	497818	21686	0	2054455	692047	1.390161592	0.475252591	Flavin reductase (NADPH) OS=Homo sapiens GN=BLVRB PE=1 SV=3
Q9H3K6	BOLA2	0.289545	0.538284	0	5561514	12779588	6.1137e+06	0	1846653	2669645	1.50543e+06	0.246239185	-2.021867736	BolA-like protein 2 OS=Homo sapiens GN=BOLA2 PE=1 SV=1
O95861	BPNT1	0.210785	0.676161	16064859	1515298	4062575	7214244	33388	7356597	2459421	3.28314e+06	0.455090697	-1.135773999	3'(2'),5'-bisphosphate nucleotidase 1 OS=Homo sapiens GN=BPNT1 PE=1 SV=1
P35613	BSG	0.11072	0.955775	54484147	9898341	37260833	33881107	29049	4719385	1875643	2.20803e+06	0.065169821	-3.939652165	Basigin OS=Homo sapiens GN=BSG PE=1 SV=2
P06681	C2	0.194244	0.711652	9072244	0	1475595	3.51595e+06	21999330	17182435	22084085	20421950	5.808379328	2.538135674	Complement C2 OS=Homo sapiens GN=C2 PE=1 SV=2
P01024	C3	0.0335819	1.47389	18005315	6848406	6828725	1.05608e+07	2616302	3667292	27905	2103833	0.199211229	-2.327629126	Complement C3 OS=Homo sapiens GN=C3 PE=1 SV=2
Q9BUH6	C9orf142	0.416455	0.380432	0	3206905	38713	1.08187e+06	41110	0	0	13703.3	0.012666309	-6.302860027	Protein PAXX OS=Homo sapiens GN=C9orf142 PE=1 SV=2
P00918	CA2	0.176578	0.753064	198847062	87306089	195115727	1.60423e+08	3139488	192765283	418433713	2.04779e+08	1.276497426	0.352190629	Carbonic anhydrase 2 OS=Homo sapiens GN=CA2 PE=1 SV=2
P27797	CALR	0.154864	0.810048	64302964	79034274	149440668	9.75926e+07	19433519	6924685	19877324	1.54118e+07	0.15792014	-2.662732918	Calreticulin OS=Homo sapiens GN=CALR PE=1 SV=1
Q13557	CAMK2D	0.685223	0.164168	0	9622	22286	10636	15049	29937	35015	26667	2.507239564	1.326099851	Calcium/calmodulin-dependent protein kinase type II subunit delta OS=Homo sapiens GN=CAMK2D PE=1 SV=3
Q86VP6	CAND1	0.170077	0.769354	3646054	14215476	4699932	7.52049e+06	956831	356281	2230910	1.18134e+06	0.157082994	-2.670401094	Cullin-associated NEDD8-dissociated protein 1 OS=Homo sapiens GN=CAND1 PE=1 SV=2
O75155	CAND2	0.239676	0.620376	369352	1163975	2703352	1.41223e+06	234575	0	0	78191.7	0.055367659	-4.174812654	Cullin-associated NEDD8-dissociated protein 2 OS=Homo sapiens GN=CAND2 PE=1 SV=3
Q01518	CAP1	0.0743024	1.129	3936318114	3225307215	4484682259	3882102529	2667357880	2436971702	2418220636	2507516739	0.645917185	-0.630578889	Adenylyl cyclase-associated protein 1 OS=Homo sapiens GN=CAP1 PE=1 SV=5
P40121	CAPG	0.166931	0.777463	79935815	8619532	53347411	4.73009e+07	6282658	38207289	14577321	1.96891e+07	0.416251726	-1.264471839	Macrophage-capping protein OS=Homo sapiens GN=CAPG PE=1 SV=2
P07384	CAPN1	0.247155	0.607031	2682573	4525794	0	2402789	167999	0	0	55999.7	0.023306111	-5.423147914	Calpain-1 catalytic subunit OS=Homo sapiens GN=CAPN1 PE=1 SV=1
P17655	CAPN2	0.431286	0.365235	181895	673961	38693	298183	453709	0	13168	155626	0.521913277	-0.938117992	Calpain-2 catalytic subunit OS=Homo sapiens GN=CAPN2 PE=1 SV=6
P04632	CAPNS1	0.250359	0.601436	1250574	0	404563	551712	297158	0	36352	111170	0.201499936	-2.311148713	Calpain small subunit 1 OS=Homo sapiens GN=CAPNS1 PE=1 SV=1
Q14444	CAPRIN1	0.221759	0.654119	8401569	0	8952736	5.78477e+06	23024	0	0	7674.67	0.001326703	-9.557939377	Caprin-1 OS=Homo sapiens GN=CAPRIN1 PE=1 SV=2
P52907	CAPZA1	0.0752302	1.12361	13895241	27981515	22159001	2.13453e+07	2019401	5504573	3479099	3667691	0.171827015	-2.540971214	F-actin-capping protein subunit alpha-1 OS=Homo sapiens GN=CAPZA1 PE=1 SV=3
P47755	CAPZA2	0.417389	0.379459	499313	315917	18288460	6.3679e+06	275392	946689	994376	738819	0.116022454	-3.107524052	F-actin-capping protein subunit alpha-2 OS=Homo sapiens GN=CAPZA2 PE=1 SV=3
P47756	CAPZB	0.0358481	1.44553	73831686	42868884	59778697	5.88264e+07	9985232	15498324	19598916	1.50275e+07	0.255454778	-1.968860174	F-actin-capping protein subunit beta OS=Homo sapiens GN=CAPZB PE=1 SV=4
P20810	CAST	0.223406	0.650905	35418	169087	41663	82056	0	0	67981	22660.3	0.276156933	-1.856439745	Calpastatin OS=Homo sapiens GN=CAST PE=1 SV=4
P04040	CAT	0.549328	0.260168	96826	1708693	1051430	952316	1762434	2304957	1602188	1.88986e+06	1.984487297	0.988766328	Catalase OS=Homo sapiens GN=CAT PE=1 SV=3
Q13951	CBFB	0.20681	0.684429	1004994	332588	30214	455932	0	0	0	0	0	#NUM!	Core-binding factor subunit beta OS=Homo sapiens GN=CBFB PE=1 SV=2
P16152	CBR1	0.55571	0.255152	12568113	350785	274739	4397879	2964421	7511738	463179	3646446	0.829137409	-0.270316882	Carbonyl reductase [NADPH] 1 OS=Homo sapiens GN=CBR1 PE=1 SV=3
O75828	CBR3	0.55571	0.255152	12568113	350785	274739	4397879	2964421	7511738	463179	3646446	0.829137409	-0.270316882	Carbonyl reductase [NADPH] 3 OS=Homo sapiens GN=CBR3 PE=1 SV=3
Q13185	CBX3	0.396045	0.402256	3161412	130788	11875787	5.056e+06	1146062	7602994	0	2916352	0.576810621	-0.793830365	Chromobox protein homolog 3 OS=Homo sapiens GN=CBX3 PE=1 SV=4
Q8N163	CCAR2	0.207374	0.683245	1237632	1053926	50998	780852	617651	0	36883	218178	0.279410183	-1.839543496	Cell cycle and apoptosis regulator protein 2 OS=Homo sapiens GN=CCAR2 PE=1 SV=2
Q86WR0	CCDC25	0.253827	0.595462	0	0	0	0	121370	113504	0	78291.3	#DIV/0!	#DIV/0!	Coiled-coil domain-containing protein 25 OS=Homo sapiens GN=CCDC25 PE=1 SV=2
P10147	CCL3	0.171284	0.766282	33787764	906224	15288890	1.6661e+07	0	0	0	0	0	#NUM!	C-C motif chemokine 3 OS=Homo sapiens GN=CCL3 PE=1 SV=1
P16619	CCL3L1	0.167895	0.774963	33956532	1122661	15288890	16789361	12931	0	55845	22925.3	0.001365468	-9.516388897	C-C motif chemokine 3-like 1 OS=Homo sapiens GN=CCL3L1 PE=1 SV=1
P13501	CCL5	0.189177	0.723132	0	23398587	14230960	1.25432e+07	0	70279	48059	39446	0.003144816	-8.312808694	C-C motif chemokine 5 OS=Homo sapiens GN=CCL5 PE=1 SV=3
P78371	CCT2	0.198858	0.701457	64917251	23960680	89279735	5.93859e+07	28521201	18587332	30539375	25882636	0.435838152	-1.198135602	T-complex protein 1 subunit beta OS=Homo sapiens GN=CCT2 PE=1 SV=4
P49368	CCT3	0.0451516	1.34533	37121387	22230514	34360206	31237369	9661	0	0	3220.33	0.000103092	-13.2437753	T-complex protein 1 subunit gamma OS=Homo sapiens GN=CCT3 PE=1 SV=4
P50991	CCT4	0.324587	0.488669	76558	18962474	39133263	19390765	15394734	9164430	4310745	9623303	0.496282792	-1.010765662	T-complex protein 1 subunit delta OS=Homo sapiens GN=CCT4 PE=1 SV=4
P48643	CCT5	0.714146	0.146213	27964309	45216	573603	9.52771e+06	31906190	18682928	24235669	2.49416e+07	2.61779561	1.38835246	T-complex protein 1 subunit epsilon OS=Homo sapiens GN=CCT5 PE=1 SV=1
P40227	CCT6A	0.268883	0.570437	85902	28797442	39258961	2.27141e+07	8282603	25172818	6933601	1.3463e+07	0.592715817	-0.754587537	T-complex protein 1 subunit zeta OS=Homo sapiens GN=CCT6A PE=1 SV=3
Q99832	CCT7	0.199461	0.700141	30568769	15153467	50870246	32197494	5205597	33699626	6979166	1.52948e+07	0.475030645	-1.073907509	T-complex protein 1 subunit eta OS=Homo sapiens GN=CCT7 PE=1 SV=2
P50990	CCT8	0.202001	0.694647	88079214	17314036	78765795	6.13863e+07	33511060	100743649	13250756	4.91685e+07	0.800967799	-0.320183851	T-complex protein 1 subunit theta OS=Homo sapiens GN=CCT8 PE=1 SV=4
P08571	CD14	0.452072	0.344793	25155358	102962976	31958	42716764	36017679	4176315	35575860	25256618	0.591257755	-0.758140893	Monocyte differentiation antigen CD14 OS=Homo sapiens GN=CD14 PE=1 SV=2
Q86VB7	CD163	0.402917	0.394784	31598	69031	36026	45551.7	466907	303889	98193	289663	6.358998939	2.668799668	Scavenger receptor cysteine-rich type 1 protein M130 OS=Homo sapiens GN=CD163 PE=1 SV=2
Q5ZPR3	CD276	0.933112	0.0300663	28549	93608	0	40719	32332	360143	0	130825	3.212873597	1.683864223	CD276 antigen OS=Homo sapiens GN=CD276 PE=1 SV=1
P20138	CD33	0.278662	0.554922	61288	0	0	20429.3	459356	3172820	0	1.21073e+06	59.26406474	5.889085675	Myeloid cell surface antigen CD33 OS=Homo sapiens GN=CD33 PE=1 SV=2
P16671	CD36	0.302878	0.518733	0	0	0	0	60598	607527	0	222708	#DIV/0!	#DIV/0!	Platelet glycoprotein 4 OS=Homo sapiens GN=CD36 PE=1 SV=2
P16070	CD44	0.140057	0.853695	2141054	521849	387770	1016891	72897	197289	91908	120698	0.118693154	-3.07469137	CD44 antigen OS=Homo sapiens GN=CD44 PE=1 SV=3
P13987	CD59	0.319999	0.494851	1607896	233342	0	613746	0	0	0	0	0	#NUM!	CD59 glycoprotein OS=Homo sapiens GN=CD59 PE=1 SV=1
P60033	CD81	0.30933	0.509578	0	0	24149	8049.67	311222	163423	58121	177589	22.06161746	4.463466662	CD81 antigen OS=Homo sapiens GN=CD81 PE=1 SV=1
Q9UIB8	CD84	0.284309	0.54621	31602	0	25923	19175	1115092	973020	0	696037	36.29920904	5.181866207	SLAM family member 5 OS=Homo sapiens GN=CD84 PE=1 SV=1
Q16543	CDC37	0.183077	0.737366	7396261	3222521	11250931	7.2899e+06	2150432	3918768	106698	2.05863e+06	0.282395018	-1.824213457	Hsp90 co-chaperone Cdc37 OS=Homo sapiens GN=CDC37 PE=1 SV=1
P60953	CDC42	0.214824	0.667917	0	0	9732	3244	17039984	4920641	10066233	1.06756e+07	3290.881422	11.68425833	Cell division control protein 42 homolog OS=Homo sapiens GN=CDC42 PE=1 SV=2
Q96JB5	CDK5RAP3	0.303741	0.517497	0	73263	13524	28929	0	0	0	0	0	#NUM!	CDK5 regulatory subunit-associated protein 3 OS=Homo sapiens GN=CDK5RAP3 PE=1 SV=2
Q00534	CDK6	0.473698	0.324499	302820	1457594	69319	609911	756391	732501	0	496297	0.813720909	-0.297394033	Cyclin-dependent kinase 6 OS=Homo sapiens GN=CDK6 PE=1 SV=1
Q9NXV6	CDKN2AIP	0.408296	0.389025	1635	1148	0	927.667	2063	4848	3875	3595.33	3.875673733	1.954447125	CDKN2A-interacting protein OS=Homo sapiens GN=CDKN2AIP PE=1 SV=3
Q9UKY7	CDV3	0.0611844	1.21336	1380629	1656129	1956772	1664510	73129	0	1685497	586209	0.352180922	-1.505611335	Protein CDV3 homolog OS=Homo sapiens GN=CDV3 PE=1 SV=1
Q9NZK5	CECR1	0.269837	0.568898	32999	71284	62653	55645.3	1749386	77767	1446261	1091138	19.60879619	4.293429064	Adenosine deaminase CECR1 OS=Homo sapiens GN=CECR1 PE=1 SV=2
P23141	CES1	0.41211	0.384987	131552	15762	953440	366918	0	367027	141596	169541	0.462067819	-1.113823479	Liver carboxylesterase 1 OS=Homo sapiens GN=CES1 PE=1 SV=2
P08603	CFH	0.00154831	2.81014	7428803	4688631	3765576	5.29434e+06	52145	125271	141676	106364	0.020090147	-5.637368095	Complement factor H OS=Homo sapiens GN=CFH PE=1 SV=4
P23528	CFL1	0.676839	0.169514	40304526	281986397	264152576	1.95481e+08	324793964	1062737023	207433515	531654834	2.719724074	1.443460292	Cofilin-1 OS=Homo sapiens GN=CFL1 PE=1 SV=3
Q9Y281	CFL2	0.561547	0.250614	181368	276850637	219028178	1.65353e+08	253458044	654449664	206798157	3.71569e+08	2.247118199	1.168076013	Cofilin-2 OS=Homo sapiens GN=CFL2 PE=1 SV=1
P36222	CHI3L1	0.137982	0.860178	1874593506	1795557037	2106672083	1925607542	1912758998	5993504197	1804306237	3236856477	1.680953365	0.7492797	Chitinase-3-like protein 1 OS=Homo sapiens GN=CHI3L1 PE=1 SV=2
Q13231	CHIT1	0.241712	0.616701	3284277	725394	168120	1392597	52408	0	269749	107386	0.077111804	-3.696904473	Chitotriosidase-1 OS=Homo sapiens GN=CHIT1 PE=1 SV=1
Q9H444	CHMP4B	0.303958	0.517187	3427734	557972	19556	1.33509e+06	2009	0	0	669.667	0.00050159	-10.96120334	Charged multivesicular body protein 4b OS=Homo sapiens GN=CHMP4B PE=1 SV=1
Q9NZZ3	CHMP5	0.2274	0.64321	98396	34765	0	44387	0	0	0	0	0	#NUM!	Charged multivesicular body protein 5 OS=Homo sapiens GN=CHMP5 PE=1 SV=1
P12277	CKB	0.459386	0.337822	45603	1273196	22572394	7963731	5891310	0	3713953	3.20175e+06	0.402041999	-1.314581874	Creatine kinase B-type OS=Homo sapiens GN=CKB PE=1 SV=1
Q9Y240	CLEC11A	0.159565	0.797063	18084696	1925950	4406237	8138961	43507691	251052134	394951064	229836963	28.23910362	4.819622389	C-type lectin domain family 11 member A OS=Homo sapiens GN=CLEC11A PE=1 SV=1
O00299	CLIC1	0.171728	0.76516	30579690	51800438	84664779	5.56816e+07	26938445	46500	26331557	1.77722e+07	0.319174664	-1.647581961	Chloride intracellular channel protein 1 OS=Homo sapiens GN=CLIC1 PE=1 SV=4
Q9Y696	CLIC4	0.116421	0.933969	1562017	5626161	4316072	3834750	93775	1551553	0	548443	0.143019145	-2.80571981	Chloride intracellular channel protein 4 OS=Homo sapiens GN=CLIC4 PE=1 SV=4
P09497	CLTB	0.416559	0.380324	1422	56904	1126711	395012	21546	122234	70406	71395.3	0.180742036	-2.467996016	Clathrin light chain B OS=Homo sapiens GN=CLTB PE=1 SV=1
Q00610	CLTC	0.201301	0.696153	120725721	113835082	3925123	7.94953e+07	10205149	33535448	25843417	2.31947e+07	0.29177409	-1.77707632	Clathrin heavy chain 1 OS=Homo sapiens GN=CLTC PE=1 SV=5
P53675	CLTCL1	0.187292	0.727482	104180930	66417663	2894203	57830932	7217831	27479558	6004219	1.35672e+07	0.234601142	-2.091718061	Clathrin heavy chain 2 OS=Homo sapiens GN=CLTCL1 PE=1 SV=2
Q8NFW8	CMAS	0.419992	0.376758	0	4338204	15374	1.45119e+06	0	0	0	0	0	#NUM!	N-acylneuraminate cytidylyltransferase OS=Homo sapiens GN=CMAS PE=1 SV=2
P30085	CMPK1	0.362916	0.440194	7075085	1060448	33039202	1.37249e+07	129781	7484304	1518113	3044066	0.2217913	-2.17272532	UMP-CMP kinase OS=Homo sapiens GN=CMPK1 PE=1 SV=3
Q5EBM0	CMPK2	0.429753	0.366781	8637359	0	26087	2.88782e+06	0	693383	0	231128	0.080035473	-3.643216619	UMP-CMP kinase 2, mitochondrial OS=Homo sapiens GN=CMPK2 PE=1 SV=3
P62633	CNBP	0.183355	0.736707	2935019	1821911	161059	1.63933e+06	528116	367287	699791	531731	0.324359001	-1.62433662	Cellular nucleic acid-binding protein OS=Homo sapiens GN=CNBP PE=1 SV=1
Q96KP4	CNDP2	0.209529	0.678756	30065959	42472612	1610012	2.47162e+07	0	0	8104721	2.70157e+06	0.109303788	-3.193584695	Cytosolic non-specific dipeptidase OS=Homo sapiens GN=CNDP2 PE=1 SV=2
Q9Y2B0	CNPY2	0.265979	0.575153	2634958	8068	698957	1.11399e+06	12921	4553	1033062	350179	0.314345106	-1.669578793	Protein canopy homolog 2 OS=Homo sapiens GN=CNPY2 PE=1 SV=1
Q9BT09	CNPY3	0.180596	0.743292	143375	459313	156147	252945	22375	461801	57110	180429	0.713311853	-0.487395148	Protein canopy homolog 3 OS=Homo sapiens GN=CNPY3 PE=1 SV=1
P02452	COL1A1	0.404515	0.393066	0	83488	11391	31626.3	7971	54096	0	20689	0.654170048	-0.612262389	Collagen alpha-1(I) chain OS=Homo sapiens GN=COL1A1 PE=1 SV=5
Q9Y5P4	COL4A3BP	0.364672	0.438097	0	21525	10546	10690.3	20698	0	0	6899.33	0.645380562	-0.631777969	Collagen type IV alpha-3-binding protein OS=Homo sapiens GN=COL4A3BP PE=1 SV=1
P12109	COL6A1	0.575713	0.239794	6204684	1081756	9442098	5.57618e+06	19331383	43841815	12304973	2.51594e+07	4.511940673	2.173748098	Collagen alpha-1(VI) chain OS=Homo sapiens GN=COL6A1 PE=1 SV=3
Q02388	COL7A1	0.613656	0.212075	0	98251	20405	39552	69384	46374	67351	61036.3	1.543192085	0.625917649	Collagen alpha-1(VII) chain OS=Homo sapiens GN=COL7A1 PE=1 SV=2
P53621	COPA	0.196975	0.705588	4528502	4536001	0	3021501	0	326921	0	108974	0.03606607	-4.793213963	Coatomer subunit alpha OS=Homo sapiens GN=COPA PE=1 SV=2
P53618	COPB1	0.166664	0.778158	8277142	6259033	205281	4.91382e+06	0	0	58621	19540.3	0.003976609	-7.974245731	Coatomer subunit beta OS=Homo sapiens GN=COPB1 PE=1 SV=3
P35606	COPB2	0.231819	0.634851	14188298	4227057	537591	6.31765e+06	14955	2774355	1142141	1.31048e+06	0.207432185	-2.269288336	Coatomer subunit beta' OS=Homo sapiens GN=COPB2 PE=1 SV=2
Q9Y678	COPG1	0.0330307	1.48108	39711678	40971634	40394265	4.03592e+07	17930962	16963868	23084612	1.93265e+07	0.478861928	-1.062318355	Coatomer subunit gamma-1 OS=Homo sapiens GN=COPG1 PE=1 SV=1
Q9UBF2	COPG2	0.0556081	1.25486	20026353	20310484	22871359	2.10694e+07	16881059	10138008	19114495	15377854	0.729866772	-0.454294952	Coatomer subunit gamma-2 OS=Homo sapiens GN=COPG2 PE=1 SV=1
Q9BT78	COPS4	0.159811	0.796392	111985	148707	46698	102463	100597	106692	125790	111026	1.083571359	0.115794166	COP9 signalosome complex subunit 4 OS=Homo sapiens GN=COPS4 PE=1 SV=1
P31146	CORO1A	0.136218	0.865765	80071206	102787362	101085824	9.46481e+07	140367656	114757917	84929709	1.13352e+08	1.197612249	0.260160883	Coronin-1A OS=Homo sapiens GN=CORO1A PE=1 SV=4
Q9BR76	CORO1B	0.446212	0.350459	0	48223	29492	25905	1549936	37988	45087	544337	21.01281606	4.393197614	Coronin-1B OS=Homo sapiens GN=CORO1B PE=1 SV=1
Q9ULV4	CORO1C	0.118807	0.925159	17573879	9480836	22784488	1.66131e+07	3624853	2152957	61720	1946510	0.117167403	-3.093356836	Coronin-1C OS=Homo sapiens GN=CORO1C PE=1 SV=1
Q9BRF8	CPPED1	0.570283	0.243909	112154	0	9249	40467.7	261125	109111	40392	136876	3.382354637	1.758027933	Serine/threonine-protein phosphatase CPPED1 OS=Homo sapiens GN=CPPED1 PE=1 SV=3
P46109	CRKL	0.0423711	1.37293	4044928	3750757	1332892	3042859	185998	352375	0	179458	0.058976662	-4.08371202	Crk-like protein OS=Homo sapiens GN=CRKL PE=1 SV=1
Q14194	CRMP1	0.374665	0.426357	49626	0	32045	27223.7	403883	165972	97153	222336	8.167011546	3.029808267	Dihydropyrimidinase-related protein 1 OS=Homo sapiens GN=CRMP1 PE=1 SV=1
O75534	CSDE1	0.402366	0.395378	0	538607	14811	184473	0	0	0	0	0	#NUM!	Cold shock domain-containing protein E1 OS=Homo sapiens GN=CSDE1 PE=1 SV=2
P55060	CSE1L	0.436202	0.360313	925765	976922	0	634229	1108988	6409934	1857546	3.12549e+06	4.928013909	2.301006328	Exportin-2 OS=Homo sapiens GN=CSE1L PE=1 SV=3
P07333	CSF1R	0.337221	0.472086	98127246	152636300	171473288	1.40746e+08	49577314	718963751	133564914	300701993	2.136492855	1.095244492	Macrophage colony-stimulating factor 1 receptor OS=Homo sapiens GN=CSF1R PE=1 SV=2
P21291	CSRP1	0.164309	0.784339	2404958	5534249	7581073	5.17343e+06	2136956	0	2918154	1.68504e+06	0.325709974	-1.618340194	Cysteine and glycine-rich protein 1 OS=Homo sapiens GN=CSRP1 PE=1 SV=3
P01034	CST3	0.202085	0.694465	326608	200674	92311	206531	168195943	679565364	6556292	284772533	1378.836751	10.42923594	Cystatin-C OS=Homo sapiens GN=CST3 PE=1 SV=1
P04080	CSTB	0.210179	0.677412	0	0	0	0	0	3060430	4003637	2354689	#DIV/0!	#DIV/0!	Cystatin-B OS=Homo sapiens GN=CSTB PE=1 SV=2
P35221	CTNNA1	0.333688	0.47666	0	74363	9757	28040	0	0	0	0	0	#NUM!	Catenin alpha-1 OS=Homo sapiens GN=CTNNA1 PE=1 SV=1
P17812	CTPS1	0.723887	0.140329	0	5790021	12312364	6.03413e+06	3807019	48818621	4955313	19193651	3.180848988	1.669411881	CTP synthase 1 OS=Homo sapiens GN=CTPS1 PE=1 SV=2
P10619	CTSA	0.510345	0.292136	0	0	11095344	3698448	1030418	6074334	3029551	3378101	0.913383398	-0.130707529	Lysosomal protective protein OS=Homo sapiens GN=CTSA PE=1 SV=2
P07858	CTSB	0.0808572	1.09228	517462539	363412366	218473652	366449519	468748476	345038094	140948750	3.18245e+08	0.868455518	-0.203476139	Cathepsin B OS=Homo sapiens GN=CTSB PE=1 SV=3
P53634	CTSC	0.113052	0.946724	33216	163498	6077283	2.09133e+06	70172081	112079134	31568264	7.12732e+07	34.08026478	5.090864639	Dipeptidyl peptidase 1 OS=Homo sapiens GN=CTSC PE=1 SV=2
P07339	CTSD	0.888882	0.0511558	566106214	219375198	274999206	3.53494e+08	129419975	2084704207	1570020854	1261381679	3.568330219	1.835249131	Cathepsin D OS=Homo sapiens GN=CTSD PE=1 SV=1
P08311	CTSG	0.422375	0.374302	0	31493	17436	16309.7	67770	0	19084080	6383950	391.421243	8.612578245	Cathepsin G OS=Homo sapiens GN=CTSG PE=1 SV=2
P09668	CTSH	0.77825	0.108881	5782779	9454471	76433	5104561	7811371	21612988	21849324	1.70912e+07	3.348226746	1.743397232	Pro-cathepsin H OS=Homo sapiens GN=CTSH PE=1 SV=4
P07711	CTSL	0.03271	1.48532	210426440	255561119	222718058	229568539	16684864	51999819	17108882	28597855	0.124572187	-3.004946097	Cathepsin L1 OS=Homo sapiens GN=CTSL PE=1 SV=2
P43234	CTSO	0.413957	0.383045	0	752618	20025	257548	37950	0	0	12650	0.049117121	-4.34763018	Cathepsin O OS=Homo sapiens GN=CTSO PE=2 SV=1
P25774	CTSS	0.0838662	1.07641	448083126	110332157	271957854	2.76791e+08	12289830	69614974	79058034	5.36543e+07	0.193843985	-2.367032125	Cathepsin S OS=Homo sapiens GN=CTSS PE=1 SV=3
O60911	CTSV	0.759125	0.119687	14883	203025	18018	78642	0	0	1226293	408764	5.197786594	2.377897402	Cathepsin L2 OS=Homo sapiens GN=CTSV PE=1 SV=2
Q9UBR2	CTSZ	0.0298115	1.52562	175740728	206700068	191248804	1.9123e+08	141627220	145983025	15889965	1.01167e+08	0.529032093	-0.91857285	Cathepsin Z OS=Homo sapiens GN=CTSZ PE=1 SV=1
P02778	CXCL10	0.124452	0.904998	102248982	256555784	80271989	1.46359e+08	20062	44793	38706	34520.3	0.000235861	-12.04977664	C-X-C motif chemokine 10 OS=Homo sapiens GN=CXCL10 PE=1 SV=2
P10145	CXCL8	0.377501	0.423082	8444136	15547836	207029480	7.70072e+07	0	0	0	0	0	#NUM!	Interleukin-8 OS=Homo sapiens GN=CXCL8 PE=1 SV=1
Q07325	CXCL9	0.343829	0.463658	1423890	2721850	18379233	7.50832e+06	618724	4897	449161	357594	0.047626339	-4.392096536	C-X-C motif chemokine 9 OS=Homo sapiens GN=CXCL9 PE=1 SV=1
P14868	DARS	0.0297154	1.52702	4654748	1861572	1953873	2.8234e+06	2452286	0	64373	838886	0.29711944	-1.750885094	Aspartate--tRNA ligase, cytoplasmic OS=Homo sapiens GN=DARS PE=1 SV=2
P07108	DBI	0.373146	0.428121	4743702	61039	8735644	4.51346e+06	5650053	325107	63617	2.01293e+06	0.445982666	-1.164940457	Acyl-CoA-binding protein OS=Homo sapiens GN=DBI PE=1 SV=2
Q9UJU6	DBNL	0.0864653	1.06316	29810505	16731226	4500748	1.70142e+07	11496	29351	24910	21919	0.00128828	-9.600338202	Drebrin-like protein OS=Homo sapiens GN=DBNL PE=1 SV=1
P32321	DCTD	0.178433	0.748525	57919	106454	12398	58923.7	0	0	0	0	0	#NUM!	Deoxycytidylate deaminase OS=Homo sapiens GN=DCTD PE=1 SV=2
Q16531	DDB1	0.198741	0.701712	12866921	0	4792911	5.88661e+06	7886	0	0	2628.67	0.00044655	-11.12889029	DNA damage-binding protein 1 OS=Homo sapiens GN=DDB1 PE=1 SV=1
Q92499	DDX1	0.363144	0.439921	0	0	19726	6575.33	450862	122027	48538	207142	31.50294028	4.977414582	ATP-dependent RNA helicase DDX1 OS=Homo sapiens GN=DDX1 PE=1 SV=2
Q92841	DDX17	0.456832	0.340244	92501	0	2357039	816513	482265	0	255052	245772	0.301002229	-1.732153924	Probable ATP-dependent RNA helicase DDX17 OS=Homo sapiens GN=DDX17 PE=1 SV=2
O00571	DDX3X	0.585059	0.2328	500740	955	110011	203902	1545689	574570	72608	730956	3.584838141	1.841907981	ATP-dependent RNA helicase DDX3X OS=Homo sapiens GN=DDX3X PE=1 SV=3
O15523	DDX3Y	0.393514	0.40504	45830	955	22671	23152	870950	188710	72608	377423	16.30194656	4.026972337	ATP-dependent RNA helicase DDX3Y OS=Homo sapiens GN=DDX3Y PE=1 SV=2
Q16698	DECR1	0.419473	0.377296	0	6953842	29477	2327773	0	0	0	0	0	#NUM!	2,4-dienoyl-CoA reductase, mitochondrial OS=Homo sapiens GN=DECR1 PE=1 SV=1
O43583	DENR	0.204392	0.689536	294729	1709105	729219	911018	102447	1588966	215657	635690	0.697780102	-0.519155638	Density-regulated protein OS=Homo sapiens GN=DENR PE=1 SV=2
P17661	DES	0.0800288	1.09675	292218577	616783556	303962660	4.04322e+08	84523628	30664895	38852444	51346989	0.126995415	-2.977151686	Desmin OS=Homo sapiens GN=DES PE=1 SV=3
O43143	DHX15	0.177641	0.750457	6968643	15751220	6364904	9.69492e+06	7443880	10652133	9667232	9254415	0.954563088	-0.067087545	Pre-mRNA-splicing factor ATP-dependent RNA helicase DHX15 OS=Homo sapiens GN=DHX15 PE=1 SV=2
Q08211	DHX9	0.412523	0.384552	1049867	34555188	16483	11873846	24909	582432	314227	307189	0.02587109	-5.272515375	ATP-dependent RNA helicase A OS=Homo sapiens GN=DHX9 PE=1 SV=4
Q9NR28	DIABLO	0.343497	0.464077	8625981	0	1100808	3242263	596185	1558233	0	718139	0.221493239	-2.174665434	Diablo homolog, mitochondrial OS=Homo sapiens GN=DIABLO PE=1 SV=1
P09622	DLD	0.0742594	1.12925	1646356	970930	1813986	1.47709e+06	0	95278	29841	41706.3	0.028235459	-5.146348093	Dihydrolipoyl dehydrogenase, mitochondrial OS=Homo sapiens GN=DLD PE=1 SV=2
P31689	DNAJA1	0.407678	0.389683	6983067	124344	68951	2.39212e+06	136285	199634	0	111973	0.046809094	-4.417067363	DnaJ homolog subfamily A member 1 OS=Homo sapiens GN=DNAJA1 PE=1 SV=2
Q9UBS4	DNAJB11	0.56494	0.247998	365499	0	40694	135398	0	0	3295994	1.09866e+06	8.114354506	3.020476334	DnaJ homolog subfamily B member 11 OS=Homo sapiens GN=DNAJB11 PE=1 SV=1
Q99615	DNAJC7	0.202318	0.693965	531902	506870	12354	350375	0	69150	220429	96526.3	0.275494089	-1.859906729	DnaJ homolog subfamily C member 7 OS=Homo sapiens GN=DNAJC7 PE=1 SV=2
O00115	DNASE2	0.490485	0.309374	0	2269988	20072	763353	7766	0	1276320	428029	0.560721553	-0.834643569	Deoxyribonuclease-2-alpha OS=Homo sapiens GN=DNASE2 PE=1 SV=2
O00429	DNM1L	0.262615	0.580681	6648723	2278899	19754	2.98246e+06	1161770	342247	0	501339	0.168095875	-2.572643771	Dynamin-1-like protein OS=Homo sapiens GN=DNM1L PE=1 SV=2
P50570	DNM2	0.699695	0.155091	9720	706286	70511	262172	742726	116062	79659	312816	1.193168107	0.254797321	Dynamin-2 OS=Homo sapiens GN=DNM2 PE=1 SV=2
Q9UQ16	DNM3	0.953717	0.0205804	9720	318649	46294	124888	621216	0	0	207072	1.658066049	0.729501477	Dynamin-3 OS=Homo sapiens GN=DNM3 PE=1 SV=4
Q9ULA0	DNPEP	0.164343	0.784249	4639380	1140717	5611564	3.79722e+06	262975	0	0	87658.3	0.023084869	-5.436908655	Aspartyl aminopeptidase OS=Homo sapiens GN=DNPEP PE=1 SV=1
Q8NF50	DOCK8	0.428199	0.368355	0	143604	36788	60130.7	36319	48087	110511	64972.3	1.080519092	0.111724563	Dedicator of cytokinesis protein 8 OS=Homo sapiens GN=DOCK8 PE=1 SV=3
Q9NY33	DPP3	0.317457	0.498316	48829	19052100	61269910	2.67903e+07	3437489	122027	5150033	2903183	0.108367028	-3.206002223	Dipeptidyl peptidase 3 OS=Homo sapiens GN=DPP3 PE=1 SV=2
Q9UHL4	DPP7	0.434962	0.361548	10905156	2560809	538522	4.66816e+06	3211951	8892033	2990299	5.03143e+06	1.077817631	0.108113092	Dipeptidyl peptidase 2 OS=Homo sapiens GN=DPP7 PE=1 SV=3
Q16555	DPYSL2	0.209717	0.678366	34421889	9563195	53435904	3.24737e+07	5665883	9256865	134092	5.01895e+06	0.154554376	-2.693813593	Dihydropyrimidinase-related protein 2 OS=Homo sapiens GN=DPYSL2 PE=1 SV=1
Q14195	DPYSL3	0.418798	0.377995	18900	0	12306	10402	267414	44674	32885	114991	11.05470102	3.466588102	Dihydropyrimidinase-related protein 3 OS=Homo sapiens GN=DPYSL3 PE=1 SV=1
Q14919	DRAP1	0.582157	0.23496	32607	90217	20530	47784.7	582262	75848	3018	220376	4.611855965	2.205347456	Dr1-associated corepressor OS=Homo sapiens GN=DRAP1 PE=1 SV=3
P60981	DSTN	0.521429	0.282804	554707	843860	66490	488352	3491737	2297729	421787	2.07042e+06	4.239598186	2.083927538	Destrin OS=Homo sapiens GN=DSTN PE=1 SV=3
Q14204	DYNC1H1	0.175279	0.756269	12365049	9959028	2078970	8134349	1815677	24704266	1508738	9.34289e+06	1.148573004	0.199842558	Cytoplasmic dynein 1 heavy chain 1 OS=Homo sapiens GN=DYNC1H1 PE=1 SV=5
Q13409	DYNC1I2	0.239219	0.621205	569765	1397206	2452908	1473293	217221	2474535	857344	1.18303e+06	0.802985783	-0.31655365	Cytoplasmic dynein 1 intermediate chain 2 OS=Homo sapiens GN=DYNC1I2 PE=1 SV=3
Q9Y6G9	DYNC1LI1	0.158189	0.800824	14537	60603	20481	31873.7	0	0	0	0	0	#NUM!	Cytoplasmic dynein 1 light intermediate chain 1 OS=Homo sapiens GN=DYNC1LI1 PE=1 SV=3
P63167	DYNLL1	0.254285	0.594679	931274	606175	1718008	1.08515e+06	780215	1646399	510105	978906	0.902091166	-0.148654855	Dynein light chain 1, cytoplasmic OS=Homo sapiens GN=DYNLL1 PE=1 SV=1
Q16610	ECM1	0.152549	0.816589	263549	226638	174290	221492	49092815	129801326	320706910	1.66534e+08	751.8710971	9.554341533	Extracellular matrix protein 1 OS=Homo sapiens GN=ECM1 PE=1 SV=2
O60869	EDF1	0.19966	0.699708	9585677	3948277	17338078	1.02907e+07	279301	0	1781196	686832	0.066743161	-3.905236176	Endothelial differentiation-related factor 1 OS=Homo sapiens GN=EDF1 PE=1 SV=1
Q15075	EEA1	0.49931	0.30163	39598	1507855	63403	536952	508450	534012	23034	355165	0.661447082	-0.596302355	Early endosome antigen 1 OS=Homo sapiens GN=EEA1 PE=1 SV=2
P68104	EEF1A1	0.3028	0.518844	361082741	87393885	557401865	3.35293e+08	185176085	425201058	257470404	2.89283e+08	0.862775728	-0.212942505	Elongation factor 1-alpha 1 OS=Homo sapiens GN=EEF1A1 PE=1 SV=1
Q5VTE0	EEF1A1P5	0.3028	0.518844	361082741	87393885	557401865	3.35293e+08	185176085	425201058	257470404	2.89283e+08	0.862775728	-0.212942505	Putative elongation factor 1-alpha-like 3 OS=Homo sapiens GN=EEF1A1P5 PE=5 SV=1
Q05639	EEF1A2	0.279723	0.553272	324205296	86754630	601985420	3.37648e+08	185176085	210891481	49917174	148661580	0.440285097	-1.183490083	Elongation factor 1-alpha 2 OS=Homo sapiens GN=EEF1A2 PE=1 SV=1
P29692	EEF1D	0.435828	0.360685	0	23800348	19179590	14326646	7202304	72693122	7696104	2.91972e+07	2.037963154	1.027127968	Elongation factor 1-delta OS=Homo sapiens GN=EEF1D PE=1 SV=5
P26641	EEF1G	0.04962	1.30434	96503178	115608414	117563226	109891606	9720648	54883014	32208161	3.22706e+07	0.293658532	-1.767788542	Elongation factor 1-gamma OS=Homo sapiens GN=EEF1G PE=1 SV=3
P13639	EEF2	0.00405803	2.39168	239196340	189558110	179777688	202844046	49753892	206643857	230132344	1.62177e+08	0.799514212	-0.322804415	Elongation factor 2 OS=Homo sapiens GN=EEF2 PE=1 SV=4
Q96C19	EFHD2	0.651011	0.186412	17011	842774	443892	434559	1112111	1440102	0	850738	1.95770348	0.969162266	EF-hand domain-containing protein D2 OS=Homo sapiens GN=EFHD2 PE=1 SV=1
Q9H223	EHD4	0.400848	0.39702	4217020	1458472	750338	2.14194e+06	4291786	66671	330447	1562968	0.729696242	-0.454632072	EH domain-containing protein 4 OS=Homo sapiens GN=EHD4 PE=1 SV=1
Q9BY44	EIF2A	0.430771	0.365754	0	1634462	51108	561857	227294	4002	0	77098.7	0.137221237	-2.865424321	Eukaryotic translation initiation factor 2A OS=Homo sapiens GN=EIF2A PE=1 SV=3
Q9UI10	EIF2B4	0.250838	0.600607	244220	26623	38489	103111	2063	4848	95772	34227.7	0.331950784	-1.590958734	Translation initiation factor eIF-2B subunit delta OS=Homo sapiens GN=EIF2B4 PE=1 SV=2
P05198	EIF2S1	0.0449284	1.34748	12319045	4091918	4668743	7.02657e+06	37257	0	199873	79043.3	0.011249208	-6.474032742	Eukaryotic translation initiation factor 2 subunit 1 OS=Homo sapiens GN=EIF2S1 PE=1 SV=3
P41091	EIF2S3	0.392865	0.405757	8811975	1909658	35164654	15295429	9296591	5911599	6749832	7.31934e+06	0.478531244	-1.063314971	Eukaryotic translation initiation factor 2 subunit 3 OS=Homo sapiens GN=EIF2S3 PE=1 SV=3
Q2VIR3	EIF2S3L	0.382043	0.417887	6109127	0	17012140	7707089	2633847	4729297	4328904	3.89735e+06	0.505683707	-0.9836928	Putative eukaryotic translation initiation factor 2 subunit 3-like protein OS=Homo sapiens GN=EIF2S3L PE=5 SV=2
P55884	EIF3B	0.00558933	2.25264	2182929	1019446	1063595	1421990	587534	46322	89232	241029	0.169501426	-2.560630681	Eukaryotic translation initiation factor 3 subunit B OS=Homo sapiens GN=EIF3B PE=1 SV=3
Q99613	EIF3C	0.20665	0.684764	9496062	896389	5500171	5.29754e+06	1145222	13457041	156187	4.91948e+06	0.928635313	-0.106815952	Eukaryotic translation initiation factor 3 subunit C OS=Homo sapiens GN=EIF3C PE=1 SV=1
B5ME19	EIF3CL	0.214701	0.668166	9321377	798497	5484652	5.20151e+06	1079284	13457041	156187	4897504	0.941554521	-0.086883458	Eukaryotic translation initiation factor 3 subunit C-like protein OS=Homo sapiens GN=EIF3CL PE=3 SV=1
P60228	EIF3E	0.369124	0.432828	120411	33524	350053	167996	32388	0	320336	117575	0.69986587	-0.514849641	Eukaryotic translation initiation factor 3 subunit E OS=Homo sapiens GN=EIF3E PE=1 SV=1
O00303	EIF3F	0.412739	0.384325	134477	94823	3144754	1.12468e+06	318135	0	0	106045	0.094288651	-3.406772058	Eukaryotic translation initiation factor 3 subunit F OS=Homo sapiens GN=EIF3F PE=1 SV=1
O75822	EIF3J	0.344213	0.463173	2215541	0	181803	799115	0	0	0	0	0	#NUM!	Eukaryotic translation initiation factor 3 subunit J OS=Homo sapiens GN=EIF3J PE=1 SV=2
Q9Y262	EIF3L	0.240256	0.619325	2768368	939239	0	1235869	58912	0	143992	67634.7	0.054726404	-4.191619117	Eukaryotic translation initiation factor 3 subunit L OS=Homo sapiens GN=EIF3L PE=1 SV=1
P60842	EIF4A1	0.0318615	1.49673	33419069	14124393	21246006	2.29298e+07	8890786	33466198	2394579	1.49172e+07	0.650558353	-0.620249627	Eukaryotic initiation factor 4A-I OS=Homo sapiens GN=EIF4A1 PE=1 SV=1
Q14240	EIF4A2	0.192408	0.715776	38276684	6742293	9166965	1.8062e+07	4695037	34763273	53418	13170576	0.729187803	-0.455637665	Eukaryotic initiation factor 4A-II OS=Homo sapiens GN=EIF4A2 PE=1 SV=2
P38919	EIF4A3	0.211579	0.674528	807965	1851444	3902280	2.18723e+06	148294	36325	457066	213895	0.097792657	-3.354130053	Eukaryotic initiation factor 4A-III OS=Homo sapiens GN=EIF4A3 PE=1 SV=4
P23588	EIF4B	0.416494	0.380391	161600	31073	7628114	2606929	58870	69004	38259	55377.7	0.021242491	-5.556903214	Eukaryotic translation initiation factor 4B OS=Homo sapiens GN=EIF4B PE=1 SV=2
Q04637	EIF4G1	0.196901	0.705751	2057038	1842711	32998	1.31092e+06	154724	598303	0	251009	0.191476085	-2.384763879	Eukaryotic translation initiation factor 4 gamma 1 OS=Homo sapiens GN=EIF4G1 PE=1 SV=4
P78344	EIF4G2	0.0971416	1.01259	58138	125837	81116	88363.7	32220	83875	37280	51125	0.578574904	-0.789424347	Eukaryotic translation initiation factor 4 gamma 2 OS=Homo sapiens GN=EIF4G2 PE=1 SV=1
Q15056	EIF4H	0.40986	0.387365	0	1034350	17807	350719	0	0	0	0	0	#NUM!	Eukaryotic translation initiation factor 4H OS=Homo sapiens GN=EIF4H PE=1 SV=5
P63241	EIF5A	0.425785	0.37081	91187	0	72801	54662.7	9028622	326163	7010	3.1206e+06	57.08829305	5.835123021	Eukaryotic translation initiation factor 5A-1 OS=Homo sapiens GN=EIF5A PE=1 SV=2
Q9GZV4	EIF5A2	0.425785	0.37081	91187	0	72801	54662.7	9028622	326163	7010	3.1206e+06	57.08829305	5.835123021	Eukaryotic translation initiation factor 5A-2 OS=Homo sapiens GN=EIF5A2 PE=1 SV=3
Q6IS14	EIF5AL1	0.425785	0.37081	91187	0	72801	54662.7	9028622	326163	7010	3.1206e+06	57.08829305	5.835123021	Eukaryotic translation initiation factor 5A-1-like OS=Homo sapiens GN=EIF5AL1 PE=2 SV=2
O60841	EIF5B	0.168882	0.772418	928581	1154016	102580	728392	101305	131408	3768	78827	0.108220524	-3.207953963	Eukaryotic translation initiation factor 5B OS=Homo sapiens GN=EIF5B PE=1 SV=4
P56537	EIF6	0.0153271	1.81454	2541588	2235930	1109611	1.96238e+06	36376	33746	38607	36243	0.018468935	-5.758755551	Eukaryotic translation initiation factor 6 OS=Homo sapiens GN=EIF6 PE=1 SV=1
Q9BXX0	EMILIN2	0.05923	1.22746	463432	125329	351258	313340	3550513	14009772	4979425	7.51324e+06	23.97793023	4.583635226	EMILIN-2 OS=Homo sapiens GN=EMILIN2 PE=1 SV=3
O95834	EML2	0.273193	0.56353	625316	1516020	18975	720104	0	0	0	0	0	#NUM!	Echinoderm microtubule-associated protein-like 2 OS=Homo sapiens GN=EML2 PE=1 SV=1
P06733	ENO1	0.97976	0.00888021	191920918	534153269	411399739	3.79158e+08	673603407	3040952835	264482719	1326346320	3.498136414	1.80658655	Alpha-enolase OS=Homo sapiens GN=ENO1 PE=1 SV=2
P09104	ENO2	0.105101	0.978392	32918202	49651925	43544385	4.20382e+07	54948713	13964515	41129133	36680787	0.872559068	-0.196675298	Gamma-enolase OS=Homo sapiens GN=ENO2 PE=1 SV=3
P13929	ENO3	0.108043	0.966403	32444146	49246942	43544385	4.17452e+07	54815382	13687334	41129133	3.65439e+07	0.875405717	-0.19197629	Beta-enolase OS=Homo sapiens GN=ENO3 PE=1 SV=5
O43491	EPB41L2	0.478708	0.319929	48829	13218	19726	27257.7	946318	0	0	315439	11.57249948	3.532628593	Band 4.1-like protein 2 OS=Homo sapiens GN=EPB41L2 PE=1 SV=1
Q9Y2J2	EPB41L3	0.250725	0.600803	940638	302825	16755	420073	125256	0	67749	64335	0.153152074	-2.706963194	Band 4.1-like protein 3 OS=Homo sapiens GN=EPB41L3 PE=1 SV=2
P07814	EPRS	0.353927	0.451086	61096	14765272	2593516	5806628	3087417	1254061	373580	1571686	0.270671033	-1.885387594	Bifunctional glutamate/proline--tRNA ligase OS=Homo sapiens GN=EPRS PE=1 SV=5
P84090	ERH	0.396355	0.401915	329455	1075227	20559266	7321316	57847	0	248950	102266	0.013968208	-6.161709215	Enhancer of rudimentary homolog OS=Homo sapiens GN=ERH PE=1 SV=1
Q96HE7	ERO1L	0.110932	0.954942	156128	60574	24301	80334.3	0	0	54335	18111.7	0.225453625	-2.149097388	ERO1-like protein alpha OS=Homo sapiens GN=ERO1L PE=1 SV=2
P30040	ERP29	0.297651	0.526293	12122245	245994	2211267	4.85984e+06	2306686	66478	161428	844864	0.173846219	-2.524116401	Endoplasmic reticulum resident protein 29 OS=Homo sapiens GN=ERP29 PE=1 SV=4
P10768	ESD	0.245902	0.609238	594697	5223468	1277441	2365202	0	0	1038983	346328	0.146426253	-2.771753854	S-formylglutathione hydrolase OS=Homo sapiens GN=ESD PE=1 SV=2
Q9BSJ8	ESYT1	0.388329	0.4108	13259	11129	6460	10282.7	2549074	321125	102595	990931	96.3691001	6.590498728	Extended synaptotagmin-1 OS=Homo sapiens GN=ESYT1 PE=1 SV=1
P13804	ETFA	0.138924	0.857222	3415531	341242	1509391	1755388	343211	0	0	114404	0.065172866	-3.939584753	Electron transfer flavoprotein subunit alpha, mitochondrial OS=Homo sapiens GN=ETFA PE=1 SV=1
P38117	ETFB	0.201332	0.696088	2555090	2079487	17591	1.55072e+06	468091	93557	51515	204388	0.13180156	-2.923560648	Electron transfer flavoprotein subunit beta OS=Homo sapiens GN=ETFB PE=1 SV=3
P15311	EZR	0.0139545	1.85529	182811117	82991593	93302002	1.19702e+08	87852762	104130304	53737149	8.19067e+07	0.684257841	-0.547388033	Ezrin OS=Homo sapiens GN=EZR PE=1 SV=4
P00488	F13A1	0.131479	0.881145	588143	162940	212032	321038	9277472	26148727	3477854	1.2968e+07	40.39398514	5.33606858	Coagulation factor XIII A chain OS=Homo sapiens GN=F13A1 PE=1 SV=4
P15090	FABP4	0.0446012	1.35065	11609988	17424369	12379501	1.38046e+07	5990835	6205845	3795231	5330637	0.386148786	-1.372771258	Fatty acid-binding protein, adipocyte OS=Homo sapiens GN=FABP4 PE=1 SV=3
Q01469	FABP5	0.32897	0.482844	351108437	48226890	128740056	1.76025e+08	127535950	196745143	388797531	2.37693e+08	1.350334909	0.433317267	Fatty acid-binding protein, epidermal OS=Homo sapiens GN=FABP5 PE=1 SV=3
A8MUU1	FABP5P3	0.185783	0.730994	3931107	6063969	11380598	7.12522e+06	578354	5284166	2840684	2901068	0.4071546	-1.296351393	Putative fatty acid-binding protein 5-like protein 3 OS=Homo sapiens GN=FABP5P3 PE=5 SV=1
Q9BZQ8	FAM129A	0.742138	0.129515	40007	42704	14272	32327.7	64459	84363	76798	75206.7	2.326387099	1.218091174	Protein Niban OS=Homo sapiens GN=FAM129A PE=1 SV=1
Q9NUQ9	FAM49B	0.211477	0.674737	54722848	108650085	10294235	57889056	1730873	16317043	6592604	8.21351e+06	0.141883583	-2.817220429	Protein FAM49B OS=Homo sapiens GN=FAM49B PE=1 SV=1
Q9Y285	FARSA	0.543005	0.265197	208813	464047	8130	226997	78911	1077949	31265	396042	1.744702565	0.802981109	Phenylalanine--tRNA ligase alpha subunit OS=Homo sapiens GN=FARSA PE=1 SV=3
Q9NSD9	FARSB	0.491105	0.308825	0	0	41473	13824.3	50856	0	384035	144964	10.4861235	3.390409538	Phenylalanine--tRNA ligase beta subunit OS=Homo sapiens GN=FARSB PE=1 SV=3
P49327	FASN	0.00914408	2.03886	37319852	24709921	26358057	29462610	10488807	63653998	26300251	3.3481e+07	1.136390112	0.184458183	Fatty acid synthase OS=Homo sapiens GN=FASN PE=1 SV=3
P30273	FCER1G	0.441359	0.355208	1039047	0	36090	358379	66745	221920	41234	109966	0.306843686	-1.704424198	High affinity immunoglobulin epsilon receptor subunit gamma OS=Homo sapiens GN=FCER1G PE=1 SV=1
P14324	FDPS	0.0678485	1.16846	11667285	17452969	9534540	1.28849e+07	13886197	629197	13382680	9299358	0.72172352	-0.470481823	Farnesyl pyrophosphate synthase OS=Homo sapiens GN=FDPS PE=1 SV=4
P39748	FEN1	0.211563	0.67456	0	17085	7558	8214.33	0	0	0	0	0	#NUM!	Flap endonuclease 1 OS=Homo sapiens GN=FEN1 PE=1 SV=1
Q86UX7	FERMT3	0.0687397	1.16279	88011369	29667136	25646247	4.77749e+07	12966217	19736789	5144107	1.26157e+07	0.264065435	-1.921032623	Fermitin family homolog 3 OS=Homo sapiens GN=FERMT3 PE=1 SV=1
P07954	FH	0.00455961	2.34107	20900922	12707531	12549939	1.53861e+07	918657	0	1604664	841107	0.054666571	-4.193197313	Fumarate hydratase, mitochondrial OS=Homo sapiens GN=FH PE=1 SV=3
P62942	FKBP1A	0.537728	0.269438	23487075	1789213	27904	8.43473e+06	11259551	37334	93371	3796752	0.450133164	-1.151576235	Peptidyl-prolyl cis-trans isomerase FKBP1A OS=Homo sapiens GN=FKBP1A PE=1 SV=2
Q02790	FKBP4	0.0113327	1.94567	2971129	2387143	1264041	2.20744e+06	134389	233203	81528	149707	0.067819205	-3.882162326	Peptidyl-prolyl cis-trans isomerase FKBP4 OS=Homo sapiens GN=FKBP4 PE=1 SV=3
O75369	FLNB	0.36847	0.433598	72911	475712	5570	184731	10921	30395	20937	20751	0.112330903	-3.15417322	Filamin-B OS=Homo sapiens GN=FLNB PE=1 SV=2
Q14315	FLNC	0.172439	0.763364	162645	161149	27454	117083	11247	333003	2989	115746	0.988586412	-0.016561018	Filamin-C OS=Homo sapiens GN=FLNC PE=1 SV=3
P02751	FN1	0.373686	0.427494	24005984	10859703	74225805	3.63638e+07	18191110	71934630	10639723	3.35885e+07	0.923678475	-0.114537346	Fibronectin OS=Homo sapiens GN=FN1 PE=1 SV=4
Q16658	FSCN1	0.595478	0.225134	27781025	1573423	2091959	1.04821e+07	4575139	39706315	1822831	15368095	1.466122505	0.552005656	Fascin OS=Homo sapiens GN=FSCN1 PE=1 SV=3
Q96AE4	FUBP1	0.551206	0.258686	693439	10139	22920	242166	2994235	45030	101999	1047088	4.323843975	2.112314465	Far upstream element-binding protein 1 OS=Homo sapiens GN=FUBP1 PE=1 SV=3
P35637	FUS	0.359758	0.44399	0	319449	37469	118973	29434	0	0	9811.33	0.082467121	-3.600037142	RNA-binding protein FUS OS=Homo sapiens GN=FUS PE=1 SV=1
Q13283	G3BP1	0.413808	0.383201	461290	30792	0	164027	52736	0	23471	25402.3	0.154866465	-2.690903317	Ras GTPase-activating protein-binding protein 1 OS=Homo sapiens GN=G3BP1 PE=1 SV=1
P11413	G6PD	0.520559	0.28353	30612	14781715	35759	4949362	4217408	261393	3030734	2.50318e+06	0.505757779	-0.98348149	Glucose-6-phosphate 1-dehydrogenase OS=Homo sapiens GN=G6PD PE=1 SV=4
Q96C23	GALM	0.744139	0.128346	0	5016403	1611937	2.20945e+06	1861357	17115230	0	6325529	2.862947133	1.51750103	Aldose 1-epimerase OS=Homo sapiens GN=GALM PE=1 SV=1
Q8NCL4	GALNT6	0.355929	0.448637	125188	65824	19366	70126	50024	228332	95872	124743	1.77883619	0.830933661	Polypeptide N-acetylgalactosaminyltransferase 6 OS=Homo sapiens GN=GALNT6 PE=2 SV=2
P04406	GAPDH	0.124032	0.906466	247309026	220690908	339004558	2.69001e+08	250997056	328312648	95125524	2.24812e+08	0.835726733	-0.258896809	Glyceraldehyde-3-phosphate dehydrogenase OS=Homo sapiens GN=GAPDH PE=1 SV=3
O14556	GAPDHS	0.53636	0.270544	74105	34602	47841	52182.7	170860	617876	3342	264026	5.059649437	2.33903743	Glyceraldehyde-3-phosphate dehydrogenase, testis-specific OS=Homo sapiens GN=GAPDHS PE=1 SV=2
Q14C86	GAPVD1	0.401866	0.395919	21966	0	15531	12499	51999	62307	45301	53202.3	4.256527189	2.089676846	GTPase-activating protein and VPS9 domain-containing protein 1 OS=Homo sapiens GN=GAPVD1 PE=1 SV=2
P41250	GARS	0.366881	0.435474	86072	0	47439	44503.7	571605	148668	9001484	3.24059e+06	72.81614998	6.186186558	Glycine--tRNA ligase OS=Homo sapiens GN=GARS PE=1 SV=3
P22102	GART	0.501861	0.299417	22572	741235	0	254602	259194	40963	0	100052	0.392974927	-1.347490828	Trifunctional purine biosynthetic protein adenosine-3 OS=Homo sapiens GN=GART PE=1 SV=1
Q14393	GAS6	0.575328	0.240085	24406	0	20547	14984.3	33560	271734	0	101765	6.791404356	2.763709932	Growth arrest-specific protein 6 OS=Homo sapiens GN=GAS6 PE=1 SV=2
P50440	GATM	0.245347	0.610219	4681992	1580304	30755	2.09768e+06	532886	0	0	177629	0.084678481	-3.561860799	Glycine amidinotransferase, mitochondrial OS=Homo sapiens GN=GATM PE=1 SV=1
Q04446	GBE1	0.230922	0.636535	29444	7032794	3962709	3.67498e+06	1705670	2408993	38605	1.38442e+06	0.376715462	-1.408452847	1,4-alpha-glucan-branching enzyme OS=Homo sapiens GN=GBE1 PE=1 SV=3
P32455	GBP1	0.0882636	1.05422	253346525	126300861	277945631	2.19198e+08	910309	2742244	2445095	2.03255e+06	0.009272678	-6.752798299	Interferon-induced guanylate-binding protein 1 OS=Homo sapiens GN=GBP1 PE=1 SV=2
P32456	GBP2	0.189779	0.721752	15918930	15077706	40564614	23853750	1458853	2413847	1361613	1744771	0.073144516	-3.773106486	Interferon-induced guanylate-binding protein 2 OS=Homo sapiens GN=GBP2 PE=1 SV=3
Q9H0R5	GBP3	0.189904	0.721467	37060239	207762	15376808	1.75483e+07	216010	357690	279327	284342	0.01620344	-5.947556066	Guanylate-binding protein 3 OS=Homo sapiens GN=GBP3 PE=1 SV=3
Q96PP8	GBP5	0.139277	0.856122	38903929	9592845	40817572	2.97714e+07	0	69821	727803	265875	0.008930525	-6.807039295	Guanylate-binding protein 5 OS=Homo sapiens GN=GBP5 PE=1 SV=1
P02774	GC	0.295803	0.528998	806789	5925508	19751456	8.82792e+06	55934	100858	0	52264	0.005920309	-7.400111819	Vitamin D-binding protein OS=Homo sapiens GN=GC PE=1 SV=1
P48506	GCLC	0.422502	0.374171	300683	5478731	117045	1.96549e+06	521041	1021653	28915	523870	0.266534373	-1.907606498	Glutamate--cysteine ligase catalytic subunit OS=Homo sapiens GN=GCLC PE=1 SV=2
P31150	GDI1	0.0399135	1.39888	65510060	28502174	45995196	4.66691e+07	9782600	8743986	72832549	30453045	0.652530619	-0.615882495	Rab GDP dissociation inhibitor alpha OS=Homo sapiens GN=GDI1 PE=1 SV=2
P50395	GDI2	0.12587	0.900078	142547638	29430304	85700832	8.58929e+07	11942054	76432170	79975835	5.61167e+07	0.653333049	-0.614109475	Rab GDP dissociation inhibitor beta OS=Homo sapiens GN=GDI2 PE=1 SV=2
P55789	GFER	0.423544	0.373102	1617	1138	24448	9067.67	2018	4839	3940	3599	0.396904753	-1.333135255	FAD-linked sulfhydryl oxidase ALR OS=Homo sapiens GN=GFER PE=1 SV=2
Q06210	GFPT1	0.020313	1.69223	4890422	5971686	4051528	4971212	588121	0	72287	220136	0.044282159	-4.497130628	Glutamine--fructose-6-phosphate aminotransferase [isomerizing] 1 OS=Homo sapiens GN=GFPT1 PE=1 SV=3
O94808	GFPT2	0.218091	0.661362	397444	4189432	1259594	1.94882e+06	8473	0	69125	25866	0.013272624	-6.235402533	Glutamine--fructose-6-phosphate aminotransferase [isomerizing] 2 OS=Homo sapiens GN=GFPT2 PE=1 SV=3
Q9UJY5	GGA1	0.528177	0.27722	0	0	14548	4849.33	17087	47016	39835	34646	7.144487215	2.836830468	ADP-ribosylation factor-binding protein GGA1 OS=Homo sapiens GN=GGA1 PE=1 SV=1
Q92820	GGH	0.100031	0.999863	515212	893239	39694	482715	27048562	49590228	12641621	29760137	61.65156873	5.9460657	Gamma-glutamyl hydrolase OS=Homo sapiens GN=GGH PE=1 SV=2
Q14161	GIT2	0.502821	0.298586	13847	67258	24945	35350	36568	83178	91535	70427	1.992277228	0.994418414	ARF GTPase-activating protein GIT2 OS=Homo sapiens GN=GIT2 PE=1 SV=2
P06280	GLA	0.593695	0.226437	0	387969	45750	144573	2157635	0	0	719212	4.974730182	2.314618279	Alpha-galactosidase A OS=Homo sapiens GN=GLA PE=1 SV=1
Q92896	GLG1	0.295624	0.52926	182541	0	26349	69630	0	0	0	0	0	#NUM!	Golgi apparatus protein 1 OS=Homo sapiens GN=GLG1 PE=1 SV=2
Q04760	GLO1	0.191065	0.718818	71311799	56654376	0	4.26554e+07	73078	0	8396376	2.82315e+06	0.066185099	-3.91734974	Lactoylglutathione lyase OS=Homo sapiens GN=GLO1 PE=1 SV=4
P15104	GLUL	0.187213	0.727664	65255591	0	32057084	3.24376e+07	1245170	51106	33090	443122	0.013660769	-6.193817463	Glutamine synthetase OS=Homo sapiens GN=GLUL PE=1 SV=4
P17900	GM2A	0.432106	0.36441	146718	8472	11892	55694	0	32160	15758474	5.26354e+06	94.50828934	6.562368969	Ganglioside GM2 activator OS=Homo sapiens GN=GM2A PE=1 SV=4
Q9Y5P6	GMPPB	0.487274	0.312227	33709	83200	24171	47026.7	890869	60898	89531	347099	7.380904451	2.883797614	Mannose-1-phosphate guanyltransferase beta OS=Homo sapiens GN=GMPPB PE=1 SV=2
P63096	GNAI1	0.240019	0.619755	1374005	96649	1939991	1.13688e+06	0	0	307792	102597	0.090244514	-3.470016959	Guanine nucleotide-binding protein G(i) subunit alpha-1 OS=Homo sapiens GN=GNAI1 PE=1 SV=2
P04899	GNAI2	0.192264	0.716102	1888931	311736	2089667	1.43011e+06	369376	0	453264	274213	0.191742648	-2.382756837	Guanine nucleotide-binding protein G(i) subunit alpha-2 OS=Homo sapiens GN=GNAI2 PE=1 SV=3
P08754	GNAI3	0.190151	0.720901	8264945	293383	2713697	3.75734e+06	0	132998	476347	203115	0.054058166	-4.209343619	Guanine nucleotide-binding protein G(k) subunit alpha OS=Homo sapiens GN=GNAI3 PE=1 SV=3
P62879	GNB2	0.232291	0.633968	0	0	0	0	44511	0	38748	27753	#DIV/0!	#DIV/0!	Guanine nucleotide-binding protein G(I)/G(S)/G(T) subunit beta-2 OS=Homo sapiens GN=GNB2 PE=1 SV=3
P63244	GNB2L1	0.228113	0.641851	29301	23286173	26080162	16465212	7047391	7511379	68219	4875663	0.296119054	-1.755750771	Guanine nucleotide-binding protein subunit beta-2-like 1 OS=Homo sapiens GN=GNB2L1 PE=1 SV=3
Q9HAV0	GNB4	0.232291	0.633968	0	0	0	0	44511	0	38748	27753	#DIV/0!	#DIV/0!	Guanine nucleotide-binding protein subunit beta-4 OS=Homo sapiens GN=GNB4 PE=1 SV=3
P22749	GNLY	0.504233	0.297369	0	0	167818	55939.3	50418	4023752	0	1.35806e+06	24.27731233	4.601536809	Granulysin OS=Homo sapiens GN=GNLY PE=1 SV=3
P15586	GNS	0.175492	0.755742	19844517	6263302	27223119	1.7777e+07	288780	4265517	3431622	2661973	0.149742707	-2.739442359	N-acetylglucosamine-6-sulfatase OS=Homo sapiens GN=GNS PE=1 SV=3
Q8NBJ4	GOLM1	0.489149	0.310559	2090009	0	11690	700566	401945	0	89471	163805	0.233818449	-2.096539329	Golgi membrane protein 1 OS=Homo sapiens GN=GOLM1 PE=1 SV=1
Q9H8Y8	GORASP2	0.562773	0.249666	194450	0	0	64816.7	0	43271	106042	49771	0.767873489	-0.381059455	Golgi reassembly-stacking protein 2 OS=Homo sapiens GN=GORASP2 PE=1 SV=3
P00505	GOT2	0.256906	0.590226	51789	4219921	7583408	3951706	1027820	25593	384678	479364	0.121305499	-3.043283148	Aspartate aminotransferase, mitochondrial OS=Homo sapiens GN=GOT2 PE=1 SV=3
O75487	GPC4	0.460364	0.336899	119201	0	20050	46417	0	88639	68699	52446	1.129887757	0.176179462	Glypican-4 OS=Homo sapiens GN=GPC4 PE=1 SV=4
P06744	GPI	0.0717446	1.14421	90376118	104053146	119062423	104497229	89746346	102141606	23614238	7.18341e+07	0.687425533	-0.540724656	Glucose-6-phosphate isomerase OS=Homo sapiens GN=GPI PE=1 SV=4
Q14956	GPNMB	0.337329	0.471946	0	0	26747	8915.67	31260648	12478498	0	1.45797e+07	1635.291659	10.67533225	Transmembrane glycoprotein NMB OS=Homo sapiens GN=GPNMB PE=1 SV=2
P62993	GRB2	0.355152	0.449586	0	3974230	22921482	8.96524e+06	23827	38037	989956	350607	0.039107349	-4.676416442	Growth factor receptor-bound protein 2 OS=Homo sapiens GN=GRB2 PE=1 SV=1
P28799	GRN	0.303831	0.517368	1390731	816067	503701	903500	21483987	16328171	2048047	13286735	14.7058549	3.87831875	Granulins OS=Homo sapiens GN=GRN PE=1 SV=2
Q9HAV7	GRPEL1	0.437792	0.358733	1605	76564	1822285	633485	312589	5177	77659	131808	0.208068704	-2.264868115	GrpE protein homolog 1, mitochondrial OS=Homo sapiens GN=GRPEL1 PE=1 SV=2
P06396	GSN	0.0550556	1.2592	226155090	280385403	284761859	2.63767e+08	117137942	75986324	121849622	104991296	0.398044928	-1.328996814	Gelsolin OS=Homo sapiens GN=GSN PE=1 SV=1
P00390	GSR	0.562644	0.249766	0	862003	514928	458977	541824	1545401	1017890	1.03504e+06	2.255098476	1.173190435	Glutathione reductase, mitochondrial OS=Homo sapiens GN=GSR PE=1 SV=2
Q9Y2Q3	GSTK1	0.258982	0.586731	5530039	434687	641920	2.20222e+06	0	0	0	0	0	#NUM!	Glutathione S-transferase kappa 1 OS=Homo sapiens GN=GSTK1 PE=1 SV=3
P09488	GSTM1	0.209705	0.678391	0	0	75694	25231.3	15891506	64839080	0	2.69102e+07	1066.538775	10.0587207	Glutathione S-transferase Mu 1 OS=Homo sapiens GN=GSTM1 PE=1 SV=3
P21266	GSTM3	0.170348	0.768663	1634003	1019597	32214	895271	0	0	0	0	0	#NUM!	Glutathione S-transferase Mu 3 OS=Homo sapiens GN=GSTM3 PE=1 SV=3
Q03013	GSTM4	0.415068	0.381881	0	0	24894	8298	390265	64839080	0	21743115	2620.283803	11.35550736	Glutathione S-transferase Mu 4 OS=Homo sapiens GN=GSTM4 PE=1 SV=3
P46439	GSTM5	0.415068	0.381881	0	0	24894	8298	390265	64839080	0	21743115	2620.283803	11.35550736	Glutathione S-transferase Mu 5 OS=Homo sapiens GN=GSTM5 PE=1 SV=3
P78417	GSTO1	0.434122	0.362389	270266	29120	18796	106061	6201062	329237	61800	2.19737e+06	20.71801359	4.372813781	Glutathione S-transferase omega-1 OS=Homo sapiens GN=GSTO1 PE=1 SV=2
P09211	GSTP1	0.20222	0.694177	940516	83155846	45714753	4.32704e+07	2540398	1478583	12843739	5.62091e+06	0.129901973	-2.944504748	Glutathione S-transferase P OS=Homo sapiens GN=GSTP1 PE=1 SV=2
Q9BTM1	H2AFJ	0.466792	0.330877	20174	830224077	226110605	3.52118e+08	287937496	479156248	630191871	4.65762e+08	1.322742644	0.403532394	Histone H2A.J OS=Homo sapiens GN=H2AFJ PE=1 SV=1
Q71UI9	H2AFV	0.422728	0.373939	0	315681252	0	105227084	0	222002	38001	86667.7	0.000823625	-10.2457246	Histone H2A.V OS=Homo sapiens GN=H2AFV PE=1 SV=3
P16104	H2AFX	0.205516	0.687154	0	315313073	200397366	1.71903e+08	4130677	61466322	63583799	43060266	0.25049095	-1.997169611	Histone H2AX OS=Homo sapiens GN=H2AFX PE=1 SV=2
O75367	H2AFY	0.322955	0.490858	322576	4549743	12209195	5693838	3288704	2441042	0	1.90992e+06	0.335435489	-1.575892761	Core histone macro-H2A.1 OS=Homo sapiens GN=H2AFY PE=1 SV=4
P0C0S5	H2AFZ	0.422728	0.373939	0	315681252	0	105227084	0	222002	38001	86667.7	0.000823625	-10.2457246	Histone H2A.Z OS=Homo sapiens GN=H2AFZ PE=1 SV=2
P57053	H2BFS	0.045853	1.33863	212612583	238735291	255894506	235747460	121788867	31731264	98553277	8.40245e+07	0.356417284	-1.488360796	Histone H2B type F-S OS=Homo sapiens GN=H2BFS PE=1 SV=2
P84243	H3F3A	0.0863088	1.06395	361871051	242741367	442807251	3.4914e+08	101390780	24760737	19360306	48503941	0.138924089	-2.847631318	Histone H3.3 OS=Homo sapiens GN=H3F3A PE=1 SV=2
Q6NXT2	H3F3C	0.346203	0.46067	59031547	56889848	373499338	1.6314e+08	74673282	24624290	11216535	3.6838e+07	0.225805937	-2.146844679	Histone H3.3C OS=Homo sapiens GN=H3F3C PE=1 SV=3
Q16836	HADH	0.675768	0.170202	9140967	108976	20124390	9.79144e+06	7991019	43904989	20579081	24158363	2.467293096	1.302929107	Hydroxyacyl-coenzyme A dehydrogenase, mitochondrial OS=Homo sapiens GN=HADH PE=1 SV=3
Q16775	HAGH	0.18908	0.723354	752547	1259449	112100	708032	56228	0	0	18742.7	0.026471497	-5.239416429	Hydroxyacylglutathione hydrolase, mitochondrial OS=Homo sapiens GN=HAGH PE=1 SV=2
P12081	HARS	0.417359	0.37949	236468	361793	20434498	7.01092e+06	15083	869516	706362	530320	0.07564205	-3.724667734	Histidine--tRNA ligase, cytoplasmic OS=Homo sapiens GN=HARS PE=1 SV=2
O14929	HAT1	0.697012	0.15676	0	665822	0	221941	40277	1374137	0	471471	2.124312504	1.086996014	Histone acetyltransferase type B catalytic subunit OS=Homo sapiens GN=HAT1 PE=1 SV=1
P51610	HCFC1	0.289389	0.538517	0	122404	27904	50102.7	5601	0	0	1867	0.037263486	-4.746093559	Host cell factor 1 OS=Homo sapiens GN=HCFC1 PE=1 SV=2
P14317	HCLS1	0.0182476	1.73879	11664835	5397982	7437019	8166612	1816376	12631111	617091	5021526	0.614884851	-0.701611832	Hematopoietic lineage cell-specific protein OS=Homo sapiens GN=HCLS1 PE=1 SV=3
P51858	HDGF	0.690949	0.160554	95470	14373202	160315	4876329	7549363	15143107	191297	7.62792e+06	1.564275572	0.645494688	Hepatoma-derived growth factor OS=Homo sapiens GN=HDGF PE=1 SV=1
Q9NRV9	HEBP1	0.193955	0.712299	75205	26358	2873	34812	0	0	0	0	0	#NUM!	Heme-binding protein 1 OS=Homo sapiens GN=HEBP1 PE=1 SV=1
Q9Y5Z4	HEBP2	0.388593	0.410505	0	2620529	323661	981397	475836	442473	0	306103	0.311905482	-1.680819187	Heme-binding protein 2 OS=Homo sapiens GN=HEBP2 PE=1 SV=1
Q9BYK8	HELZ2	0.413517	0.383507	105199	1208	0	35469	0	0	0	0	0	#NUM!	Helicase with zinc finger domain 2 OS=Homo sapiens GN=HELZ2 PE=1 SV=6
P06865	HEXA	0.418008	0.378815	70340	249121	33171	117544	8742083	861445	211431	3271653	27.83343259	4.798746936	Beta-hexosaminidase subunit alpha OS=Homo sapiens GN=HEXA PE=1 SV=2
P07686	HEXB	0.168686	0.77292	7834655	9721493	12318223	9.95812e+06	35422804	142806725	43693243	7.39743e+07	7.428533709	2.893077471	Beta-hexosaminidase subunit beta OS=Homo sapiens GN=HEXB PE=1 SV=3
Q9NQE9	HINT3	0.282536	0.548927	0	104016	41878	48631.3	12152	0	67749	26633.7	0.547664743	-0.868635088	Histidine triad nucleotide-binding protein 3 OS=Homo sapiens GN=HINT3 PE=1 SV=1
Q02539	HIST1H1A	0.175647	0.75536	12732525	806828	9657891	7.73241e+06	318581	2206012	829167	1117920	0.144575795	-2.790102057	Histone H1.1 OS=Homo sapiens GN=HIST1H1A PE=1 SV=3
P16401	HIST1H1B	0.188367	0.724996	15986928	8501228	31166277	1.85515e+07	563741	0	0	187914	0.01012931	-6.6253203	Histone H1.5 OS=Homo sapiens GN=HIST1H1B PE=1 SV=3
P16403	HIST1H1C	0.0939894	1.02692	13608639	37762686	24310130	2.52272e+07	2507657	1163942	1761109	1.8109e+06	0.071783874	-3.800196414	Histone H1.2 OS=Homo sapiens GN=HIST1H1C PE=1 SV=2
P16402	HIST1H1D	0.0948002	1.02319	13608639	38107074	24310130	2.53419e+07	2507657	1163942	1841067	1.83756e+06	0.072510423	-3.785667809	Histone H1.3 OS=Homo sapiens GN=HIST1H1D PE=1 SV=2
P10412	HIST1H1E	0.093589	1.02877	13724315	37798020	24473772	2.5332e+07	2545332	1313976	1937703	1932337	0.076280368	-3.712544388	Histone H1.4 OS=Homo sapiens GN=HIST1H1E PE=1 SV=2
P22492	HIST1H1T	0.173707	0.760183	12645794	781464	9632100	7.68645e+06	299830	1163942	825571	763114	0.099280431	-3.332346812	Histone H1t OS=Homo sapiens GN=HIST1H1T PE=2 SV=4
Q96QV6	HIST1H2AA	0.205516	0.687154	0	315313073	200397366	1.71903e+08	4130677	61466322	63583799	43060266	0.25049095	-1.997169611	Histone H2A type 1-A OS=Homo sapiens GN=HIST1H2AA PE=1 SV=3
P04908	HIST1H2AB	0.400762	0.397113	0	830140217	200397366	3.43513e+08	4130677	478997373	630191871	3.71107e+08	1.080329276	0.111471102	Histone H2A type 1-B/E OS=Homo sapiens GN=HIST1H2AB PE=1 SV=2
Q93077	HIST1H2AC	0.400762	0.397113	0	830140217	200397366	3.43513e+08	4130677	478997373	630191871	3.71107e+08	1.080329276	0.111471102	Histone H2A type 1-C OS=Homo sapiens GN=HIST1H2AC PE=1 SV=3
P20671	HIST1H2AD	0.466812	0.330858	0	830140217	226080392	3.52074e+08	287916355	478997373	630191871	4.65702e+08	1.322740332	0.403529873	Histone H2A type 1-D OS=Homo sapiens GN=HIST1H2AD PE=1 SV=2
P0C0S8	HIST1H2AG	0.466812	0.330858	0	830140217	226080392	3.52074e+08	287916355	478997373	630191871	4.65702e+08	1.322740332	0.403529873	Histone H2A type 1 OS=Homo sapiens GN=HIST1H2AG PE=1 SV=2
Q96KK5	HIST1H2AH	0.466812	0.330858	0	830140217	226080392	3.52074e+08	287916355	478997373	630191871	4.65702e+08	1.322740332	0.403529873	Histone H2A type 1-H OS=Homo sapiens GN=HIST1H2AH PE=1 SV=3
Q99878	HIST1H2AJ	0.466812	0.330858	0	830140217	226080392	3.52074e+08	287916355	478997373	630191871	4.65702e+08	1.322740332	0.403529873	Histone H2A type 1-J OS=Homo sapiens GN=HIST1H2AJ PE=1 SV=3
Q96A08	HIST1H2BA	0.482656	0.316363	1052397	25648	7048952	2708999	120137071	0	60283	4.00658e+07	14.78988537	3.886538965	Histone H2B type 1-A OS=Homo sapiens GN=HIST1H2BA PE=1 SV=3
P33778	HIST1H2BB	0.0983693	1.00714	111394354	244067423	183851429	1.79771e+08	121483235	72268763	89263414	9.43385e+07	0.524770039	-0.930242742	Histone H2B type 1-B OS=Homo sapiens GN=HIST1H2BB PE=1 SV=2
P62807	HIST1H2BC	0.044916	1.3476	214294925	238735291	255948395	2.36326e+08	121788867	31731264	98553277	8.40245e+07	0.355544447	-1.491898172	Histone H2B type 1-C/E/F/G/I OS=Homo sapiens GN=HIST1H2BC PE=1 SV=4
P58876	HIST1H2BD	0.0449705	1.34707	214194375	238698200	255932262	2.36275e+08	121783475	31731264	98553277	84022672	0.355613972	-1.491616085	Histone H2B type 1-D OS=Homo sapiens GN=HIST1H2BD PE=1 SV=2
Q93079	HIST1H2BH	0.0449705	1.34707	214194375	238698200	255932262	2.36275e+08	121783475	31731264	98553277	84022672	0.355613972	-1.491616085	Histone H2B type 1-H OS=Homo sapiens GN=HIST1H2BH PE=1 SV=3
P06899	HIST1H2BJ	0.0982617	1.00762	111494904	244104514	183867562	1.79822e+08	121488626	72268763	89263414	9.43403e+07	0.524630447	-0.930626557	Histone H2B type 1-J OS=Homo sapiens GN=HIST1H2BJ PE=1 SV=3
O60814	HIST1H2BK	0.044916	1.3476	214294925	238735291	255948395	2.36326e+08	121788867	31731264	98553277	8.40245e+07	0.355544447	-1.491898172	Histone H2B type 1-K OS=Homo sapiens GN=HIST1H2BK PE=1 SV=3
Q99880	HIST1H2BL	0.0449705	1.34707	214194375	238698200	255932262	2.36275e+08	121783475	31731264	98553277	84022672	0.355613972	-1.491616085	Histone H2B type 1-L OS=Homo sapiens GN=HIST1H2BL PE=1 SV=3
Q99879	HIST1H2BM	0.0449705	1.34707	214194375	238698200	255932262	2.36275e+08	121783475	31731264	98553277	84022672	0.355613972	-1.491616085	Histone H2B type 1-M OS=Homo sapiens GN=HIST1H2BM PE=1 SV=3
Q99877	HIST1H2BN	0.0449705	1.34707	214194375	238698200	255932262	2.36275e+08	121783475	31731264	98553277	84022672	0.355613972	-1.491616085	Histone H2B type 1-N OS=Homo sapiens GN=HIST1H2BN PE=1 SV=3
P23527	HIST1H2BO	0.0983693	1.00714	111394354	244067423	183851429	1.79771e+08	121483235	72268763	89263414	9.43385e+07	0.524770039	-0.930242742	Histone H2B type 1-O OS=Homo sapiens GN=HIST1H2BO PE=1 SV=3
P68431	HIST1H3A	0.0747534	1.12637	357652099	242741367	416321129	338904865	97651171	24760737	11540462	44650790	0.131750218	-2.924122741	Histone H3.1 OS=Homo sapiens GN=HIST1H3A PE=1 SV=2
P62805	HIST1H4A	0.0719501	1.14297	766273360	333966485	690886397	5.97042e+08	32847209	38968989	56853991	42890063	0.071837588	-3.799117279	Histone H4 OS=Homo sapiens GN=HIST1H4A PE=1 SV=2
Q6FI13	HIST2H2AA3	0.466182	0.331444	0	830200443	226807488	352335977	287960363	478997373	630191871	4.65717e+08	1.321796711	0.402500311	Histone H2A type 2-A OS=Homo sapiens GN=HIST2H2AA3 PE=1 SV=3
Q8IUE6	HIST2H2AB	0.205516	0.687154	0	315313073	200397366	1.71903e+08	4130677	61466322	63583799	43060266	0.25049095	-1.997169611	Histone H2A type 2-B OS=Homo sapiens GN=HIST2H2AB PE=1 SV=3
Q16777	HIST2H2AC	0.466182	0.331444	0	830200443	226807488	352335977	287960363	478997373	630191871	4.65717e+08	1.321796711	0.402500311	Histone H2A type 2-C OS=Homo sapiens GN=HIST2H2AC PE=1 SV=4
Q6DN03	HIST2H2BC	0.0910338	1.0408	18147235	44566371	35199009	3.26375e+07	955898	40537499	0	1.38311e+07	0.423779888	-1.238612974	Putative histone H2B type 2-C OS=Homo sapiens GN=HIST2H2BC PE=5 SV=3
Q6DRA6	HIST2H2BD	0.0910338	1.0408	18147235	44566371	35199009	3.26375e+07	955898	40537499	0	1.38311e+07	0.423779888	-1.238612974	Putative histone H2B type 2-D OS=Homo sapiens GN=HIST2H2BD PE=5 SV=3
Q16778	HIST2H2BE	0.0982617	1.00762	111494904	244104514	183867562	1.79822e+08	121488626	72268763	89263414	9.43403e+07	0.524630447	-0.930626557	Histone H2B type 2-E OS=Homo sapiens GN=HIST2H2BE PE=1 SV=3
Q5QNW6	HIST2H2BF	0.0449705	1.34707	214194375	238698200	255932262	2.36275e+08	121783475	31731264	98553277	84022672	0.355613972	-1.491616085	Histone H2B type 2-F OS=Homo sapiens GN=HIST2H2BF PE=1 SV=3
Q71DI3	HIST2H3A	0.0883167	1.05396	357858078	255446135	457700298	3.57002e+08	102343405	24760737	11966642	46356928	0.129850792	-2.945073281	Histone H3.2 OS=Homo sapiens GN=HIST2H3A PE=1 SV=3
Q7L7L0	HIST3H2A	0.400762	0.397113	0	830140217	200397366	3.43513e+08	4130677	478997373	630191871	3.71107e+08	1.080329276	0.111471102	Histone H2A type 3 OS=Homo sapiens GN=HIST3H2A PE=1 SV=3
Q8N257	HIST3H2BB	0.0983693	1.00714	111394354	244067423	183851429	1.79771e+08	121483235	72268763	89263414	9.43385e+07	0.524770039	-0.930242742	Histone H2B type 3-B OS=Homo sapiens GN=HIST3H2BB PE=1 SV=3
Q16695	HIST3H3	0.0747537	1.12637	357652099	242741367	416321129	338904865	96187696	24760737	11460504	4.41363e+07	0.130232159	-2.940842347	Histone H3.1t OS=Homo sapiens GN=HIST3H3 PE=1 SV=3
P19367	HK1	0.143323	0.843683	3078836	4182406	542056	2.6011e+06	6701	0	33855	13518.7	0.00519729	-7.588024818	Hexokinase-1 OS=Homo sapiens GN=HK1 PE=1 SV=3
P52789	HK2	0.102578	0.988945	5666383	3218514	729078	3.20466e+06	0	362220	353524	238581	0.07444829	-3.747617475	Hexokinase-2 OS=Homo sapiens GN=HK2 PE=1 SV=2
P10316	HLA-A	0.155226	0.809037	187191859	10988726	117333822	105171469	66964	83146	50078	66729.3	0.000634481	-10.62213467	HLA class I histocompatibility antigen, A-69 alpha chain OS=Homo sapiens GN=HLA-A PE=1 SV=2
P30479	HLA-B	0.155652	0.807845	52034788	6541852	46228461	3.4935e+07	13448	30984	860919	301784	0.008638425	-6.855015995	HLA class I histocompatibility antigen, B-41 alpha chain OS=Homo sapiens GN=HLA-B PE=1 SV=1
P04222	HLA-C	0.198156	0.702992	32363141	6541852	45860196	28255063	13448	30984	705827	250086	0.008851027	-6.819939376	HLA class I histocompatibility antigen, Cw-3 alpha chain OS=Homo sapiens GN=HLA-C PE=1 SV=2
Q30134	HLA-DRB1	0.682832	0.165686	0	637980	26504	221495	0	979896	449161	476352	2.150626652	1.104757095	HLA class II histocompatibility antigen, DRB1-8 beta chain OS=Homo sapiens GN=HLA-DRB1 PE=1 SV=2
P01893	HLA-H	0.17368	0.76025	148549006	6772430	114591188	8.99709e+07	0	0	263714	87904.7	0.000977035	-9.999302576	Putative HLA class I histocompatibility antigen, alpha chain H OS=Homo sapiens GN=HLA-H PE=5 SV=3
P17096	HMGA1	0.168347	0.773794	245897673	112064461	16229008	1.2473e+08	23243741	22154066	15387075	2.02616e+07	0.162443402	-2.621990951	High mobility group protein HMG-I/HMG-Y OS=Homo sapiens GN=HMGA1 PE=1 SV=3
P09429	HMGB1	0.668004	0.175221	44135	5527127	2283886	2.61838e+06	28316063	1402989	251444	9.99017e+06	3.815395458	1.931832597	High mobility group protein B1 OS=Homo sapiens GN=HMGB1 PE=1 SV=3
P26583	HMGB2	0.509842	0.292564	0	9157566	5269773	4809113	8569894	17211602	45497	8.609e+06	1.79014252	0.840074451	High mobility group protein B2 OS=Homo sapiens GN=HMGB2 PE=1 SV=2
P05204	HMGN2	0.0899301	1.04609	76937071	73081675	15523210	55180652	1734473	3356035	7248139	4.11288e+06	0.074534863	-3.7459408	Non-histone chromosomal protein HMG-17 OS=Homo sapiens GN=HMGN2 PE=1 SV=3
Q15651	HMGN3	0.325508	0.487439	6525926	515797	524521	2.52208e+06	113195	473933	1365230	650786	0.258035295	-1.954359681	High mobility group nucleosome-binding domain-containing protein 3 OS=Homo sapiens GN=HMGN3 PE=1 SV=2
P50135	HNMT	0.441932	0.354644	175661	0	685562	287074	379557	0	0	126519	0.440718606	-1.18207029	Histamine N-methyltransferase OS=Homo sapiens GN=HNMT PE=1 SV=1
P09651	HNRNPA1	0.242585	0.615137	3170611	6775708	292216	3412845	30732	28362	275635	111576	0.032693056	-4.934871942	Heterogeneous nuclear ribonucleoprotein A1 OS=Homo sapiens GN=HNRNPA1 PE=1 SV=5
P22626	HNRNPA2B1	0.23985	0.620061	164146416	7357216	44832368	72112000	27649475	10927006	22596874	2.03911e+07	0.282770112	-1.822298454	Heterogeneous nuclear ribonucleoproteins A2/B1 OS=Homo sapiens GN=HNRNPA2B1 PE=1 SV=2
P51991	HNRNPA3	0.419613	0.377151	2861077	0	8349	956475	0	0	0	0	0	#NUM!	Heterogeneous nuclear ribonucleoprotein A3 OS=Homo sapiens GN=HNRNPA3 PE=1 SV=2
Q14103	HNRNPD	0.176615	0.752973	65193779	5510272	21869270	3.08578e+07	4064081	831729	16272388	7056066	0.228664131	-2.128698017	Heterogeneous nuclear ribonucleoprotein D0 OS=Homo sapiens GN=HNRNPD PE=1 SV=1
P52597	HNRNPF	0.172078	0.764275	12786567	868285	9119963	7591605	0	5763196	0	1.92107e+06	0.253051276	-1.982498345	Heterogeneous nuclear ribonucleoprotein F OS=Homo sapiens GN=HNRNPF PE=1 SV=3
P31943	HNRNPH1	0.0751104	1.1243	18038367	5052146	11956884	1.16825e+07	49456	7786346	510364	2.78206e+06	0.238139397	-2.070121778	Heterogeneous nuclear ribonucleoprotein H OS=Homo sapiens GN=HNRNPH1 PE=1 SV=4
P55795	HNRNPH2	0.077432	1.11108	18036828	4904355	11945365	1.16288e+07	0	7781309	361032	2.71411e+06	0.23339486	-2.099155303	Heterogeneous nuclear ribonucleoprotein H2 OS=Homo sapiens GN=HNRNPH2 PE=1 SV=1
P61978	HNRNPK	0.01945	1.71108	31095615	19363312	24695321	25051416	17011457	27740237	1748681	15500125	0.61873249	-0.692612302	Heterogeneous nuclear ribonucleoprotein K OS=Homo sapiens GN=HNRNPK PE=1 SV=1
P14866	HNRNPL	0.441391	0.355176	2074388	291003	162212	842534	43121	98507	2260424	800684	0.950328038	-0.0735025	Heterogeneous nuclear ribonucleoprotein L OS=Homo sapiens GN=HNRNPL PE=1 SV=2
P52272	HNRNPM	0.610398	0.214387	0	0	620664	206888	6658	0	986881	331180	1.600767887	0.678764131	Heterogeneous nuclear ribonucleoprotein M OS=Homo sapiens GN=HNRNPM PE=1 SV=3
O43390	HNRNPR	0.0638955	1.19453	14400629	25254580	11122477	1.69259e+07	0	0	0	0	0	#NUM!	Heterogeneous nuclear ribonucleoprotein R OS=Homo sapiens GN=HNRNPR PE=1 SV=1
Q00839	HNRNPU	0.167128	0.776951	3911926	53617609	43552358	3.3694e+07	2065584	1363670	360088	1263114	0.037487842	-4.737433424	Heterogeneous nuclear ribonucleoprotein U OS=Homo sapiens GN=HNRNPU PE=1 SV=6
Q1KMD3	HNRNPUL2	0.426605	0.369974	59449	210768	21510	97242.3	63482	77531	169311	103441	1.063747956	0.08915636	Heterogeneous nuclear ribonucleoprotein U-like protein 2 OS=Homo sapiens GN=HNRNPUL2 PE=1 SV=1
P00738	HP	0.286304	0.543173	23777	20881	13761	19473	30798	40575	55687	42353.3	2.174977319	1.121000356	Haptoglobin OS=Homo sapiens GN=HP PE=1 SV=1
P00739	HPR	0.286304	0.543173	23777	20881	13761	19473	30798	40575	55687	42353.3	2.174977319	1.121000356	Haptoglobin-related protein OS=Homo sapiens GN=HPR PE=2 SV=2
P00492	HPRT1	0.121676	0.914795	15445748	5450688	16481790	1.24594e+07	421932	2229543	2506474	1.71932e+06	0.137993414	-2.857328686	Hypoxanthine-guanine phosphoribosyltransferase OS=Homo sapiens GN=HPRT1 PE=1 SV=2
P52758	HRSP12	0.123173	0.909483	0	0	0	0	1119673	674680	988958	927770	#DIV/0!	#DIV/0!	Ribonuclease UK114 OS=Homo sapiens GN=HRSP12 PE=1 SV=1
Q99714	HSD17B10	0.4195	0.377268	2809870	0	8505	939458	0	0	0	0	0	#NUM!	3-hydroxyacyl-CoA dehydrogenase type-2 OS=Homo sapiens GN=HSD17B10 PE=1 SV=3
P07900	HSP90AA1	0.181579	0.740935	153523574	195255514	336940302	228573130	140151292	182802076	102824866	141926078	0.620921969	-0.687516117	Heat shock protein HSP 90-alpha OS=Homo sapiens GN=HSP90AA1 PE=1 SV=5
Q14568	HSP90AA2P	0.257428	0.589343	10458869	19582054	55849409	2.86301e+07	9533895	582805	617584	3.57809e+06	0.124976627	-3.000269784	Heat shock protein HSP 90-alpha A2 OS=Homo sapiens GN=HSP90AA2P PE=1 SV=2
Q58FG0	HSP90AA5P	0.0363855	1.43907	79312854	34608814	38621887	5.08479e+07	51034118	3500150	18179189	24237819	0.476673413	-1.068926935	Putative heat shock protein HSP 90-alpha A5 OS=Homo sapiens GN=HSP90AA5P PE=2 SV=1
P08238	HSP90AB1	0.0914585	1.03878	1113182959	280645485	666756762	6.86862e+08	136741221	329626169	259021983	2.41796e+08	0.352030758	-1.506226606	Heat shock protein HSP 90-beta OS=Homo sapiens GN=HSP90AB1 PE=1 SV=4
Q58FF8	HSP90AB2P	0.312812	0.504716	18083161	19334676	112017310	4.98117e+07	6320566	1856194	1760134	3312298	0.066496364	-3.910580723	Putative heat shock protein HSP 90-beta 2 OS=Homo sapiens GN=HSP90AB2P PE=1 SV=2
Q58FF7	HSP90AB3P	0.100976	0.995783	694697631	132097520	295554830	3.74117e+08	50651406	99034883	58482217	69389502	0.185475573	-2.430698896	Putative heat shock protein HSP 90-beta-3 OS=Homo sapiens GN=HSP90AB3P PE=5 SV=1
Q58FF6	HSP90AB4P	0.0475567	1.32279	9895457	5432319	2374054	5900610	234506	86900	0	107135	0.018156654	-5.783357841	Putative heat shock protein HSP 90-beta 4 OS=Homo sapiens GN=HSP90AB4P PE=5 SV=1
P14625	HSP90B1	0.0647132	1.18901	51886844	31928822	54009557	45941741	4136092	5796190	5041775	4.99135e+06	0.108645259	-3.202302879	Endoplasmin OS=Homo sapiens GN=HSP90B1 PE=1 SV=1
Q58FF3	HSP90B2P	0.384866	0.41469	0	25903	13208	13037	0	1927428	195279	707569	54.27391271	5.762187014	Putative endoplasmin-like protein OS=Homo sapiens GN=HSP90B2P PE=5 SV=1
P0DMV8	HSPA1A	0.171917	0.764682	95295788	289606186	285419309	2.2344e+08	93324453	132369687	274461580	1.66719e+08	0.746143279	-0.422475403	Heat shock 70 kDa protein 1A OS=Homo sapiens GN=HSPA1A PE=1 SV=1
P0DMV9	HSPA1B	0.171917	0.764682	95295788	289606186	285419309	2.2344e+08	93324453	132369687	274461580	1.66719e+08	0.746143279	-0.422475403	Heat shock 70 kDa protein 1B OS=Homo sapiens GN=HSPA1B PE=1 SV=1
P34931	HSPA1L	0.225301	0.647236	45287047	276466762	245657752	189137187	90506737	131119170	274268683	1.65298e+08	0.873959264	-0.19436206	Heat shock 70 kDa protein 1-like OS=Homo sapiens GN=HSPA1L PE=1 SV=2
P54652	HSPA2	0.171917	0.764682	96869167	270178017	273628499	213558561	90064744	142245053	278494778	1.70268e+08	0.797290405	-0.326822787	Heat shock-related 70 kDa protein 2 OS=Homo sapiens GN=HSPA2 PE=1 SV=1
P34932	HSPA4	0.322189	0.49189	619652346	39937106	39107428	232898960	8063330	30919834	7653975	15545713	0.066748744	-3.905115505	Heat shock 70 kDa protein 4 OS=Homo sapiens GN=HSPA4 PE=1 SV=4
O95757	HSPA4L	0.0212165	1.67333	22034719	9433138	11161068	1.42096e+07	214922	0	0	71640.7	0.005041694	-7.631875696	Heat shock 70 kDa protein 4L OS=Homo sapiens GN=HSPA4L PE=1 SV=3
P11021	HSPA5	0.0827379	1.0823	317717423	102682581	258670658	2.26357e+08	2048896	12654178	10960677	8.55458e+06	0.03779246	-4.72575775	78 kDa glucose-regulated protein OS=Homo sapiens GN=HSPA5 PE=1 SV=2
P17066	HSPA6	0.225731	0.646409	44915723	275460255	245550287	1.88642e+08	90152885	130425786	274045594	164874755	0.874008322	-0.194281079	Heat shock 70 kDa protein 6 OS=Homo sapiens GN=HSPA6 PE=1 SV=2
P48741	HSPA7	0.226781	0.644393	44206566	275099977	245540252	188282265	90152885	130425786	274045594	164874755	0.875678625	-0.191526598	Putative heat shock 70 kDa protein 7 OS=Homo sapiens GN=HSPA7 PE=5 SV=2
P11142	HSPA8	0.119335	0.923232	424467344	485991888	677512124	5.29324e+08	295306695	294976510	379123375	3.23136e+08	0.610468556	-0.712011109	Heat shock cognate 71 kDa protein OS=Homo sapiens GN=HSPA8 PE=1 SV=1
P38646	HSPA9	0.196628	0.706354	14657845	20963362	45535167	2.70521e+07	6647127	3350107	4921966	4.97307e+06	0.183832757	-2.443534231	Stress-70 protein, mitochondrial OS=Homo sapiens GN=HSPA9 PE=1 SV=2
P04792	HSPB1	0.423106	0.373551	0	8964	6419	5127.67	25399275	0	0	8466425	1651.126243	10.68923472	Heat shock protein beta-1 OS=Homo sapiens GN=HSPB1 PE=1 SV=2
P10809	HSPD1	0.117929	0.928381	47698292	33768976	49341833	4.3603e+07	25352913	105418914	54762148	6.18447e+07	1.418356778	0.504220478	60 kDa heat shock protein, mitochondrial OS=Homo sapiens GN=HSPD1 PE=1 SV=2
P61604	HSPE1	0.122178	0.913009	113081977	95401028	168225858	125569621	65149710	63438115	35777965	5.47886e+07	0.436320475	-1.196539919	10 kDa heat shock protein, mitochondrial OS=Homo sapiens GN=HSPE1 PE=1 SV=2
Q92598	HSPH1	0.0579005	1.23732	37127239	31830362	44118550	3.76921e+07	3774353	2818676	1503749	2698926	0.071604648	-3.803802949	Heat shock protein 105 kDa OS=Homo sapiens GN=HSPH1 PE=1 SV=1
Q9NSE4	IARS2	0.17937	0.746251	2262138	780672	3499563	2180791	0	0	0	0	0	#NUM!	Isoleucine--tRNA ligase, mitochondrial OS=Homo sapiens GN=IARS2 PE=1 SV=2
P05362	ICAM1	0.112148	0.950209	15947466	43052435	44400454	34466785	166877	1231384	435595	611285	0.01773549	-5.81721697	Intercellular adhesion molecule 1 OS=Homo sapiens GN=ICAM1 PE=1 SV=2
O75874	IDH1	0.196708	0.706177	4955630	6335104	221886	3837540	183789	120782	194822	166464	0.043377876	-4.526896785	Isocitrate dehydrogenase [NADP] cytoplasmic OS=Homo sapiens GN=IDH1 PE=1 SV=2
P48735	IDH2	0.311228	0.506921	516092	2052974	50309	873125	0	0	0	0	0	#NUM!	Isocitrate dehydrogenase [NADP], mitochondrial OS=Homo sapiens GN=IDH2 PE=1 SV=2
Q13907	IDI1	0.333989	0.476267	0	1250182	163413	471198	0	0	0	0	0	#NUM!	Isopentenyl-diphosphate Delta-isomerase 1 OS=Homo sapiens GN=IDI1 PE=1 SV=2
P14902	IDO1	0.245766	0.609478	0	70204101	129518582	6.65742e+07	359669	0	986881	448850	0.006742098	-7.212586581	Indoleamine 2,3-dioxygenase 1 OS=Homo sapiens GN=IDO1 PE=1 SV=1
Q16666	IFI16	0.0966	1.01502	2972290	518248	1268590	1586376	4582	0	40392	14991.3	0.009450051	-6.725462244	Gamma-interferon-inducible protein 16 OS=Homo sapiens GN=IFI16 PE=1 SV=3
P13284	IFI30	0.0713627	1.14653	192891390	147746177	234643654	191760407	4291689	39087618	22253588	2.18776e+07	0.114088367	-3.131776401	Gamma-interferon-inducible lysosomal thiol reductase OS=Homo sapiens GN=IFI30 PE=1 SV=3
P09913	IFIT2	0.416118	0.380784	11216817	185105	36139	3812687	201877	4366	302890	169711	0.044512177	-4.489656116	Interferon-induced protein with tetratricopeptide repeats 2 OS=Homo sapiens GN=IFIT2 PE=1 SV=1
O14879	IFIT3	0.117836	0.928722	30612622	6086037	24585510	2.04281e+07	81177	87571	276607	148452	0.007267048	-7.104414842	Interferon-induced protein with tetratricopeptide repeats 3 OS=Homo sapiens GN=IFIT3 PE=1 SV=1
P11717	IGF2R	0.630449	0.20035	0	609398	19334	209577	487092	0	0	162364	0.774721185	-0.368250904	Cation-independent mannose-6-phosphate receptor OS=Homo sapiens GN=IGF2R PE=1 SV=3
P22692	IGFBP4	0.269464	0.569499	127992	19728	5977	51232.3	0	0	0	0	0	#NUM!	Insulin-like growth factor-binding protein 4 OS=Homo sapiens GN=IGFBP4 PE=1 SV=2
Q16270	IGFBP7	0.193207	0.713977	106736	2353451	64026	841404	14851594	119788731	19947862	5.15294e+07	61.2421325	5.936452614	Insulin-like growth factor-binding protein 7 OS=Homo sapiens GN=IGFBP7 PE=1 SV=1
Q96RQ9	IL4I1	0.470781	0.327181	13568	7993	24233991	8085184	13729	11188788	3476856	4.89312e+06	0.60519641	-0.724524665	L-amino-acid oxidase OS=Homo sapiens GN=IL4I1 PE=1 SV=1
Q12906	ILF3	0.0790131	1.1023	16996626	18704013	25660495	2.04537e+07	12577482	481655	123666	4.39427e+06	0.214839625	-2.218667988	Interleukin enhancer-binding factor 3 OS=Homo sapiens GN=ILF3 PE=1 SV=3
P29218	IMPA1	0.0593148	1.22684	27093997	12300344	6072653	1.51557e+07	4662154	0	0	1.55405e+06	0.102539306	-3.28575106	Inositol monophosphatase 1 OS=Homo sapiens GN=IMPA1 PE=1 SV=1
Q92835	INPP5D	0.606253	0.217346	0	202966	18116	73694	177027	0	0	59009	0.800730046	-0.320612153	Phosphatidylinositol 3,4,5-trisphosphate 5-phosphatase 1 OS=Homo sapiens GN=INPP5D PE=1 SV=2
O00410	IPO5	0.278362	0.555391	39210	14128	37458	30265.3	781549	691832	88391	520591	17.20088991	4.104411301	Importin-5 OS=Homo sapiens GN=IPO5 PE=1 SV=4
Q96P70	IPO9	0.657207	0.182298	519353	1377410	32376	643046	0	5822344	4116824	3313056	5.152126415	2.365167993	Importin-9 OS=Homo sapiens GN=IPO9 PE=1 SV=3
P46940	IQGAP1	0.0141973	1.8478	45957158	50475991	35997653	4.41436e+07	4606320	4425463	13898417	7643400	0.17314854	-2.529917873	Ras GTPase-activating-like protein IQGAP1 OS=Homo sapiens GN=IQGAP1 PE=1 SV=1
A6NK06	IRG1	0.426985	0.369587	1635	1148	1910842	637875	50359	4848	3875	19694	0.030874388	-5.017445668	Cis-aconitate decarboxylase OS=Homo sapiens GN=IRG1 PE=1 SV=1
Q8WZA9	IRGQ	0.420164	0.376581	14373	3061879	12002	1029418	19382	28432	4268	17360.7	0.016864545	-5.889862754	Immunity-related GTPase family Q protein OS=Homo sapiens GN=IRGQ PE=1 SV=1
P05161	ISG15	0.180165	0.744331	47222646	9566898	59815299	38868281	0	0	291614	97204.7	0.002500874	-8.643352011	Ubiquitin-like protein ISG15 OS=Homo sapiens GN=ISG15 PE=1 SV=5
P11215	ITGAM	0.194351	0.711413	2084544	15990	37689	712741	2146493	4649470	10220296	5.67209e+06	7.958131121	2.99242967	Integrin alpha-M OS=Homo sapiens GN=ITGAM PE=1 SV=2
P05556	ITGB1	0.384283	0.415348	0	213983	11934	75305.7	2001	0	0	667	0.008857235	-6.818927859	Integrin beta-1 OS=Homo sapiens GN=ITGB1 PE=1 SV=2
P05107	ITGB2	0.885293	0.0529129	1082968	2750109	450023	1427700	4465092	2972155	1280249	2905832	2.035323948	1.025258436	Integrin beta-2 OS=Homo sapiens GN=ITGB2 PE=1 SV=2
P19823	ITIH2	0.231208	0.635998	12216207	458874	15907701	9527594	0	0	0	0	0	#NUM!	Inter-alpha-trypsin inhibitor heavy chain H2 OS=Homo sapiens GN=ITIH2 PE=1 SV=2
Q9Y287	ITM2B	0.316948	0.499012	0	4954910	12725837	5.89358e+06	2853512	1775819	0	1.54311e+06	0.261828926	-1.933303604	Integral membrane protein 2B OS=Homo sapiens GN=ITM2B PE=1 SV=1
Q15046	KARS	0.234385	0.630071	7638502	1728225	12371918	7246215	441688	5892137	47873	2.12723e+06	0.293564663	-1.768249775	Lysine--tRNA ligase OS=Homo sapiens GN=KARS PE=1 SV=3
Q96CX2	KCTD12	0.186527	0.729258	37779998	5557090	6311959	1.65497e+07	443915	4815	861912	436881	0.02639813	-5.243420451	BTB/POZ domain-containing protein KCTD12 OS=Homo sapiens GN=KCTD12 PE=1 SV=1
Q92945	KHSRP	0.295493	0.529452	2334189	6910591	526916	3257232	1119693	0	1662902	927532	0.284760701	-1.812178039	Far upstream element-binding protein 2 OS=Homo sapiens GN=KHSRP PE=1 SV=4
P33176	KIF5B	0.226123	0.645655	1042681	1767173	45396	951750	10266	0	0	3422	0.003595482	-8.119599095	Kinesin-1 heavy chain OS=Homo sapiens GN=KIF5B PE=1 SV=1
P52292	KPNA2	0.435953	0.360561	0	66559	14555	27038	57292	4615714	0	1.55767e+06	57.61035086	5.848256139	Importin subunit alpha-1 OS=Homo sapiens GN=KPNA2 PE=1 SV=1
Q14974	KPNB1	0.0791635	1.10147	63056456	40860124	68855692	5.75908e+07	25199644	35504899	10552286	2.37523e+07	0.412432089	-1.277771511	Importin subunit beta-1 OS=Homo sapiens GN=KPNB1 PE=1 SV=2
P04264	KRT1	0.422666	0.374002	52195396	0	19955	17405117	0	62750	83146	48632	0.002794121	-8.483389873	Keratin, type II cytoskeletal 1 OS=Homo sapiens GN=KRT1 PE=1 SV=6
P13645	KRT10	0.420306	0.376435	33672120	61931	63893	1.1266e+07	35552	80416	98251	71406.3	0.006338226	-7.301705232	Keratin, type I cytoskeletal 10 OS=Homo sapiens GN=KRT10 PE=1 SV=6
Q86UP2	KTN1	0.283998	0.546684	1284710	236685	22205	514533	18885	0	3935	7606.67	0.014783623	-6.079856347	Kinectin OS=Homo sapiens GN=KTN1 PE=1 SV=1
Q16719	KYNU	0.197217	0.705055	6976278	4464080	12548831	7.9964e+06	1743162	94333	9929327	3922274	0.490505202	-1.027659658	Kynureninase OS=Homo sapiens GN=KYNU PE=1 SV=1
Q6GTX8	LAIR1	0.225681	0.646506	1834695	0	658540	831078	0	771002	0	257001	0.309237597	-1.693212363	Leukocyte-associated immunoglobulin-like receptor 1 OS=Homo sapiens GN=LAIR1 PE=1 SV=1
Q6ISS4	LAIR2	0.225681	0.646506	1834695	0	658540	831078	0	771002	0	257001	0.309237597	-1.693212363	Leukocyte-associated immunoglobulin-like receptor 2 OS=Homo sapiens GN=LAIR2 PE=1 SV=1
P28838	LAP3	0.0365246	1.43741	438540545	162853004	230674302	2.77356e+08	41661884	63776489	26882637	4.4107e+07	0.159026707	-2.652659026	Cytosol aminopeptidase OS=Homo sapiens GN=LAP3 PE=1 SV=3
Q9P2J5	LARS	0.216327	0.664889	3586638	1414445	0	1.66703e+06	0	0	0	0	0	#NUM!	Leucine--tRNA ligase, cytoplasmic OS=Homo sapiens GN=LARS PE=1 SV=2
Q14847	LASP1	0.350885	0.454835	64647	6032856	12258328	6.11861e+06	6888529	2345839	2356183	3863517	0.631437008	-0.663289277	LIM and SH3 domain protein 1 OS=Homo sapiens GN=LASP1 PE=1 SV=2
P13796	LCP1	0.0676233	1.1699	735510092	964131671	778666765	8.26103e+08	746799165	1144653378	895918218	929123587	1.124706924	0.169549113	Plastin-2 OS=Homo sapiens GN=LCP1 PE=1 SV=6
P00338	LDHA	0.336478	0.473043	34321588	33016656	87647649	5.1662e+07	71094828	60442253	29512743	5.36833e+07	1.039125696	0.055370178	L-lactate dehydrogenase A chain OS=Homo sapiens GN=LDHA PE=1 SV=2
Q6ZMR3	LDHAL6A	0.468326	0.329451	1638380	21445742	2603809	8.56264e+06	30783	34775746	573285	1.17933e+07	1.377293251	0.461835768	L-lactate dehydrogenase A-like 6A OS=Homo sapiens GN=LDHAL6A PE=2 SV=1
P07195	LDHB	0.123894	0.906949	406909005	156410273	337852443	3.00391e+08	198676395	323421301	249165441	2.57088e+08	0.855844806	-0.224578884	L-lactate dehydrogenase B chain OS=Homo sapiens GN=LDHB PE=1 SV=2
P07864	LDHC	0.461491	0.335837	1638380	21445742	2603809	8.56264e+06	30783	33672093	573285	11425387	1.334329378	0.416114839	L-lactate dehydrogenase C chain OS=Homo sapiens GN=LDHC PE=1 SV=4
P09382	LGALS1	0.00791342	2.10164	412541119	332244960	304354600	3.49714e+08	128914212	417954298	233226854	260031788	0.743556493	-0.427485737	Galectin-1 OS=Homo sapiens GN=LGALS1 PE=1 SV=2
Q08380	LGALS3BP	0.425656	0.370942	6253912	31209508	22361045	1.99415e+07	7376063	116281548	4362341	4.26733e+07	2.1399264	1.097561178	Galectin-3-binding protein OS=Homo sapiens GN=LGALS3BP PE=1 SV=1
O00182	LGALS9	0.273792	0.562579	10566934	857752	1226953	4217213	128938	1424791	234735	596155	0.141362238	-2.822531312	Galectin-9 OS=Homo sapiens GN=LGALS9 PE=1 SV=2
Q3B8N2	LGALS9B	0.290982	0.536134	10497856	582283	1226953	4102364	113939	1424791	173153	570628	0.139097278	-2.845833905	Galectin-9B OS=Homo sapiens GN=LGALS9B PE=1 SV=3
Q6DKI2	LGALS9C	0.290982	0.536134	10497856	582283	1226953	4102364	113939	1424791	173153	570628	0.139097278	-2.845833905	Galectin-9C OS=Homo sapiens GN=LGALS9C PE=1 SV=2
Q99538	LGMN	0.265344	0.57619	45398	713829	254680	337969	202647	154803	73697	143716	0.425233281	-1.233673581	Legumain OS=Homo sapiens GN=LGMN PE=1 SV=1
P48059	LIMS1	0.238372	0.622744	8068368	0	9039380	5.70258e+06	1146525	0	0	382175	0.06701788	-3.899310143	LIM and senescent cell antigen-like-containing domain protein 1 OS=Homo sapiens GN=LIMS1 PE=1 SV=4
P38571	LIPA	0.271703	0.565905	0	0	0	0	0	6755195	15786841	7514012	#DIV/0!	#DIV/0!	Lysosomal acid lipase/cholesteryl ester hydrolase OS=Homo sapiens GN=LIPA PE=1 SV=2
P02545	LMNA	0.12808	0.89252	1125698486	278606420	1026317574	8.10207e+08	94241048	98357394	140158993	110919145	0.136902147	-2.868783027	Prelamin-A/C OS=Homo sapiens GN=LMNA PE=1 SV=1
P20700	LMNB1	0.05711	1.24329	23020421	35964957	32523640	30503006	780254	1481804	4036038	2.09937e+06	0.068824867	-3.860926271	Lamin-B1 OS=Homo sapiens GN=LMNB1 PE=1 SV=2
Q03252	LMNB2	0.487659	0.311884	0	1628655	24609	551088	0	0	952267	317422	0.575992098	-0.795879075	Lamin-B2 OS=Homo sapiens GN=LMNB2 PE=1 SV=3
Q9HAR2	LPHN3	0.62437	0.204558	24080	24365	14390	20945	25616	102681	49596	59297.7	2.831113233	1.501369452	Latrophilin-3 OS=Homo sapiens GN=LPHN3 PE=2 SV=2
P06858	LPL	0.422196	0.374486	0	0	18877	6292.33	2976678	75084	0	1017254	161.6656248	7.336869139	Lipoprotein lipase OS=Homo sapiens GN=LPL PE=1 SV=1
O60711	LPXN	0.59262	0.227224	1662968	79000	37173	593047	956096	38624	39040	344587	0.581044448	-0.783279566	Leupaxin OS=Homo sapiens GN=LPXN PE=1 SV=1
Q8N1G4	LRRC47	0.461226	0.336086	0	539799	242970	260923	394812	802162	0	398991	1.529153556	0.612733288	Leucine-rich repeat-containing protein 47 OS=Homo sapiens GN=LRRC47 PE=1 SV=1
Q32MZ4	LRRFIP1	0.774816	0.110802	0	158721	39327	66016	233930	0	56147	96692.3	1.46468028	0.550585778	Leucine-rich repeat flightless-interacting protein 1 OS=Homo sapiens GN=LRRFIP1 PE=1 SV=2
Q3MHD2	LSM12	0.34982	0.456156	331814	32651	0	121488	0	0	0	0	0	#NUM!	Protein LSM12 homolog OS=Homo sapiens GN=LSM12 PE=1 SV=2
P33241	LSP1	0.168021	0.774636	1410996	1006696	42545	820079	23489	161955	0	61814.7	0.075376478	-3.729741805	Lymphocyte-specific protein 1 OS=Homo sapiens GN=LSP1 PE=1 SV=1
P09960	LTA4H	0.177949	0.749704	6415463	32925267	33387679	24242803	8586964	9949659	9149737	9.22879e+06	0.380681502	-1.393343625	Leukotriene A-4 hydrolase OS=Homo sapiens GN=LTA4H PE=1 SV=2
Q9Y383	LUC7L2	0.414373	0.382608	0	1675306	49380	574895	33443	86970	64279	61564	0.107087319	-3.223140444	Putative RNA-binding protein Luc7-like 2 OS=Homo sapiens GN=LUC7L2 PE=1 SV=2
O75608	LYPLA1	0.446777	0.349909	42761	195744	56422	98309	8541126	0	3009	2848045	28.97033842	4.856504633	Acyl-protein thioesterase 1 OS=Homo sapiens GN=LYPLA1 PE=1 SV=1
P61626	LYZ	0.1048	0.97964	1204718	13538	114385	444214	726037650	2353104166	4093204894	2390782237	5382.054664	12.39394133	Lysozyme C OS=Homo sapiens GN=LYZ PE=1 SV=1
Q9UNF1	MAGED2	0.196934	0.70568	295878	481107	53262	276749	43896	151334	43201	79477	0.287180803	-1.799968782	Melanoma-associated antigen D2 OS=Homo sapiens GN=MAGED2 PE=1 SV=2
P61326	MAGOH	0.376217	0.424562	0	72426	472673	181700	52743	0	0	17581	0.09675857	-3.369466735	Protein mago nashi homolog OS=Homo sapiens GN=MAGOH PE=1 SV=1
Q96A72	MAGOHB	0.376217	0.424562	0	72426	472673	181700	52743	0	0	17581	0.09675857	-3.369466735	Protein mago nashi homolog 2 OS=Homo sapiens GN=MAGOHB PE=1 SV=1
O00754	MAN2B1	0.331754	0.479184	175661	512112	162132	283302	107648232	21570164	18267168	4.91619e+07	173.531823	7.439056444	Lysosomal alpha-mannosidase OS=Homo sapiens GN=MAN2B1 PE=1 SV=3
O00462	MANBA	0.209437	0.678948	0	0	24499	8166.33	1499953	0	4510206	2.00339e+06	245.3226254	7.938536485	Beta-mannosidase OS=Homo sapiens GN=MANBA PE=2 SV=3
P55145	MANF	0.382809	0.417017	0	649126	6767300	2472142	44219	0	0	14739.7	0.005962306	-7.389913905	Mesencephalic astrocyte-derived neurotrophic factor OS=Homo sapiens GN=MANF PE=1 SV=3
Q66K74	MAP1S	0.306086	0.514156	0	1623664	5241532	2.2884e+06	23198	43475	30892	32521.7	0.014211539	-6.136793404	Microtubule-associated protein 1S OS=Homo sapiens GN=MAP1S PE=1 SV=2
P27816	MAP4	0.442013	0.354565	15558	2773977	68799	952778	28879	1100555	18085	382506	0.40146428	-1.316656466	Microtubule-associated protein 4 OS=Homo sapiens GN=MAP4 PE=1 SV=3
P28482	MAPK1	0.186286	0.72982	10640993	0	6835972	5825655	55745	0	0	18581.7	0.003189627	-8.292396547	Mitogen-activated protein kinase 1 OS=Homo sapiens GN=MAPK1 PE=1 SV=3
Q16539	MAPK14	0.430239	0.366291	66664	0	41186	35950	1018437	134168	93371	415325	11.55286045	3.530178198	Mitogen-activated protein kinase 14 OS=Homo sapiens GN=MAPK14 PE=1 SV=3
P27361	MAPK3	0.360521	0.443069	3813818	10324	261590	1.36191e+06	68475	32688	22668	41277	0.030308155	-5.044150144	Mitogen-activated protein kinase 3 OS=Homo sapiens GN=MAPK3 PE=1 SV=4
Q15691	MAPRE1	0.944364	0.0248605	7005891	24648	62324	2.36429e+06	9852554	107675	58623	3.33962e+06	1.412525802	0.498277221	Microtubule-associated protein RP/EB family member 1 OS=Homo sapiens GN=MAPRE1 PE=1 SV=3
P29966	MARCKS	0.46575	0.331847	0	99810	1749117	616309	549472	277475	0	275649	0.447257788	-1.160821491	Myristoylated alanine-rich C-kinase substrate OS=Homo sapiens GN=MARCKS PE=1 SV=4
P49006	MARCKSL1	0.189424	0.722564	0	14176967	13844210	9.34039e+06	0	38034	32717	23583.7	0.002524912	-8.629551301	MARCKS-related protein OS=Homo sapiens GN=MARCKSL1 PE=1 SV=2
P31153	MAT2A	0.000601	3.22113	8491583	6820906	4131738	6481409	1783690	0	796644	860111	0.132704375	-2.913712156	S-adenosylmethionine synthase isoform type-2 OS=Homo sapiens GN=MAT2A PE=1 SV=1
Q9NZL9	MAT2B	0.357733	0.446441	6720831	581279	292815	2.53164e+06	44680	1763976	616368	808341	0.319295319	-1.647036693	Methionine adenosyltransferase 2 subunit beta OS=Homo sapiens GN=MAT2B PE=1 SV=1
Q9HCC0	MCCC2	0.515149	0.288067	0	89695	19568	36421	57720	385667	191585	211657	5.811409169	2.538888035	Methylcrotonoyl-CoA carboxylase beta chain, mitochondrial OS=Homo sapiens GN=MCCC2 PE=1 SV=1
P25205	MCM3	0.628875	0.201436	21851	13930	25281	20354	147993	43971	32037	74667	3.668418984	1.875158424	DNA replication licensing factor MCM3 OS=Homo sapiens GN=MCM3 PE=1 SV=3
P33993	MCM7	0.448699	0.348044	702693	0	27471	243388	613989	0	4314366	1642785	6.749654872	2.754813735	DNA replication licensing factor MCM7 OS=Homo sapiens GN=MCM7 PE=1 SV=4
P40925	MDH1	0.290471	0.536898	56053885	135299704	167603538	1.19652e+08	32768908	511815375	80221197	2.08268e+08	1.740613107	0.799595565	Malate dehydrogenase, cytoplasmic OS=Homo sapiens GN=MDH1 PE=1 SV=4
P40926	MDH2	0.000576	3.23958	310510948	190159934	177496979	2.26056e+08	99320887	120304606	102956482	107527325	0.475666857	-1.071976588	Malate dehydrogenase, mitochondrial OS=Homo sapiens GN=MDH2 PE=1 SV=3
P48163	ME1	0.462834	0.334575	0	394872	0	131624	678671	2068737	0	915803	6.957717944	2.798614195	NADP-dependent malic enzyme OS=Homo sapiens GN=ME1 PE=1 SV=1
P23368	ME2	0.354467	0.450424	1934525	3745772	1033295	2237864	2254121	8331344	556861	3.71411e+06	1.659666837	0.730893663	NAD-dependent malic enzyme, mitochondrial OS=Homo sapiens GN=ME2 PE=1 SV=1
P50579	METAP2	0.531758	0.274286	0	242977	14135	85704	142348	0	0	47449.3	0.553641993	-0.852974722	Methionine aminopeptidase 2 OS=Homo sapiens GN=METAP2 PE=1 SV=1
Q8TDZ2	MICAL1	0.180345	0.743896	120411	1758058	1611265	1.16324e+06	110657	41975	320336	157656	0.135531247	-2.883302591	Protein-methionine sulfoxide oxidase MICAL1 OS=Homo sapiens GN=MICAL1 PE=1 SV=2
P03956	MMP1	0.192762	0.71498	8399336	8217689	0	5.53901e+06	0	0	0	0	0	#NUM!	Interstitial collagenase OS=Homo sapiens GN=MMP1 PE=1 SV=3
P50281	MMP14	0.214936	0.66769	4943238	1912603	20593	2.29214e+06	17911	0	0	5970.33	0.002604693	-8.584670904	Matrix metalloproteinase-14 OS=Homo sapiens GN=MMP14 PE=1 SV=3
P14780	MMP9	0.0265796	1.57545	225744859	108331629	86676584	140251024	356333839	1239162875	752500372	7.82666e+08	5.580463322	2.480384908	Matrix metalloproteinase-9 OS=Homo sapiens GN=MMP9 PE=1 SV=3
Q9HCE1	MOV10	0.259006	0.586691	58869	3897	25175	29313.7	23593	0	38498	20697	0.706052922	-0.502151771	Putative helicase MOV-10 OS=Homo sapiens GN=MOV10 PE=1 SV=2
P26038	MSN	0.0564553	1.24829	344254030	209758964	313053515	2.89022e+08	133406324	160570589	159146025	1.51041e+08	0.522593058	-0.936240136	Moesin OS=Homo sapiens GN=MSN PE=1 SV=3
P21757	MSR1	0.374811	0.426188	515212	1317413	0	610875	0	1481804	0	493935	0.808569129	-0.306556972	Macrophage scavenger receptor types I and II OS=Homo sapiens GN=MSR1 PE=1 SV=1
P04732	MT1E	0.1923	0.716021	220807	26351	254715	167291	1974	4789	3804	3522.33	0.021055127	-5.569684578	Metallothionein-1E OS=Homo sapiens GN=MT1E PE=1 SV=1
P13640	MT1G	0.1923	0.716021	220807	26351	254715	167291	1974	4789	3804	3522.33	0.021055127	-5.569684578	Metallothionein-1G OS=Homo sapiens GN=MT1G PE=1 SV=2
Q8N339	MT1M	0.1923	0.716021	220807	26351	254715	167291	1974	4789	3804	3522.33	0.021055127	-5.569684578	Metallothionein-1M OS=Homo sapiens GN=MT1M PE=3 SV=2
P80297	MT1X	0.1923	0.716021	220807	26351	254715	167291	1974	4789	3804	3522.33	0.021055127	-5.569684578	Metallothionein-1X OS=Homo sapiens GN=MT1X PE=1 SV=1
P02795	MT2A	0.1923	0.716021	220807	26351	254715	167291	1974	4789	3804	3522.33	0.021055127	-5.569684578	Metallothionein-2 OS=Homo sapiens GN=MT2A PE=1 SV=1
Q86UE4	MTDH	0.425588	0.371011	0	349136	50632	133256	19570	98466	198064	105367	0.790708611	-0.338781959	Protein LYRIC OS=Homo sapiens GN=MTDH PE=1 SV=2
P11586	MTHFD1	0.458525	0.338637	8585889	1601194	1419484	3.86886e+06	2681700	10176309	5172501	6010170	1.553474856	0.635498891	C-1-tetrahydrofolate synthase, cytoplasmic OS=Homo sapiens GN=MTHFD1 PE=1 SV=3
P13995	MTHFD2	0.199414	0.700244	1929787	946972	0	958920	10299	19684	8244	12742.3	0.013288218	-6.23370857	Bifunctional methylenetetrahydrofolate dehydrogenase/cyclohydrolase, mitochondrial OS=Homo sapiens GN=MTHFD2 PE=1 SV=2
P58546	MTPN	0.0397299	1.40088	23380908	28097881	27257696	26245495	10165804	4683001	5648764	6832523	0.260331268	-1.941579491	Myotrophin OS=Homo sapiens GN=MTPN PE=1 SV=2
P20591	MX1	0.131675	0.880496	23230998	85616711	36468692	4.84388e+07	1368616	1768229	2072853	1736566	0.035850723	-4.801853987	Interferon-induced GTP-binding protein Mx1 OS=Homo sapiens GN=MX1 PE=1 SV=4
Q969H8	MYDGF	0.212623	0.67239	3917374	49039869	16328302	2.30952e+07	520419	0	89032	203150	0.008796221	-6.828900352	Myeloid-derived growth factor OS=Homo sapiens GN=MYDGF PE=1 SV=1
P35579	MYH9	0.149978	0.823973	226865885	116110687	297716922	213564498	81218234	127868247	63766573	90951018	0.425871429	-1.231510149	Myosin-9 OS=Homo sapiens GN=MYH9 PE=1 SV=4
P19105	MYL12A	0.674155	0.171241	173600	45838	0	73146	564944	29493	0	198146	2.708906388	1.437710539	Myosin regulatory light chain 12A OS=Homo sapiens GN=MYL12A PE=1 SV=2
O14950	MYL12B	0.674155	0.171241	173600	45838	0	73146	564944	29493	0	198146	2.708906388	1.437710539	Myosin regulatory light chain 12B OS=Homo sapiens GN=MYL12B PE=1 SV=2
P60660	MYL6	0.0148193	1.82917	280694252	131525536	142376625	184865471	92084958	130469472	90271458	104275296	0.564060424	-0.826078377	Myosin light polypeptide 6 OS=Homo sapiens GN=MYL6 PE=1 SV=2
P14649	MYL6B	0.103376	0.98558	182143710	49388597	141622332	1.24385e+08	2437457	121407396	26332144	50058999	0.402452445	-1.313109773	Myosin light chain 6B OS=Homo sapiens GN=MYL6B PE=1 SV=1
Q12965	MYO1E	0.441929	0.354647	0	147062	8498	51853.3	11464	37848	24694	24668.7	0.475739265	-1.071756993	Unconventional myosin-Ie OS=Homo sapiens GN=MYO1E PE=1 SV=2
Q9BXJ9	NAA15	0.397021	0.401186	20963	318752	12966	117560	6641	51981	35433	31351.7	0.266685759	-1.90678731	N-alpha-acetyltransferase 15, NatA auxiliary subunit OS=Homo sapiens GN=NAA15 PE=1 SV=1
Q9GZZ1	NAA50	0.899353	0.0460698	374848	76750	19667	157088	722096	80705	4013	268938	1.712017655	0.775697579	N-alpha-acetyltransferase 50 OS=Homo sapiens GN=NAA50 PE=1 SV=1
Q13765	NACA	0.371837	0.429647	0	0	0	0	467048	0	80460	182503	#DIV/0!	#DIV/0!	Nascent polypeptide-associated complex subunit alpha OS=Homo sapiens GN=NACA PE=1 SV=1
P17050	NAGA	0.495904	0.304602	0	290678	14269	101649	0	7584874	0	2.52829e+06	24.8727615	4.636494786	Alpha-N-acetylgalactosaminidase OS=Homo sapiens GN=NAGA PE=1 SV=2
Q9UJ70	NAGK	0.308692	0.510475	0	125244	21952	49065.3	0	0	0	0	0	#NUM!	N-acetyl-D-glucosamine kinase OS=Homo sapiens GN=NAGK PE=1 SV=4
P43490	NAMPT	0.318305	0.497156	75502557	11130060	23460	28885359	0	0	0	0	0	#NUM!	Nicotinamide phosphoribosyltransferase OS=Homo sapiens GN=NAMPT PE=1 SV=1
P55209	NAP1L1	0.177878	0.749879	8540462	3839046	14451225	8.94358e+06	393123	257998	28915	226679	0.025345413	-5.302131536	Nucleosome assembly protein 1-like 1 OS=Homo sapiens GN=NAP1L1 PE=1 SV=1
Q99733	NAP1L4	0.253983	0.595196	8954481	290775	13264581	7503279	393123	771901	58929	407984	0.054374139	-4.200935545	Nucleosome assembly protein 1-like 4 OS=Homo sapiens GN=NAP1L4 PE=1 SV=1
P54920	NAPA	0.264531	0.577524	28678	2915815	6405521	3.11667e+06	12221	130169	34366	58918.7	0.018904357	-5.725137432	Alpha-soluble NSF attachment protein OS=Homo sapiens GN=NAPA PE=1 SV=3
Q9H115	NAPB	0.365216	0.43745	1687	297164	40599	113150	1976	85526	38012	41838	0.36975696	-1.435350792	Beta-soluble NSF attachment protein OS=Homo sapiens GN=NAPB PE=1 SV=2
Q6XQN6	NAPRT	0.306457	0.513631	2026030	4311531	4261650	3.53307e+06	6425669	6261962	2662847	5116826	1.448266102	0.534326705	Nicotinate phosphoribosyltransferase OS=Homo sapiens GN=NAPRT PE=1 SV=2
O43776	NARS	0.615612	0.210693	31508	660691	4833138	1841779	4343166	29826	2724360	2365784	1.284510248	0.3612184	Asparagine--tRNA ligase, cytoplasmic OS=Homo sapiens GN=NARS PE=1 SV=1
P49321	NASP	0.308958	0.510101	4880144	3506435	18687016	9.02453e+06	3283195	1713538	2985111	2.66061e+06	0.294820248	-1.762092483	Nuclear autoantigenic sperm protein OS=Homo sapiens GN=NASP PE=1 SV=2
P14598	NCF1	0.453879	0.34306	12027	10645	161134	61268.7	37543	61024	27403	41990	0.685342154	-0.545103667	Neutrophil cytosol factor 1 OS=Homo sapiens GN=NCF1 PE=1 SV=3
A6NI72	NCF1B	0.453879	0.34306	12027	10645	161134	61268.7	37543	61024	27403	41990	0.685342154	-0.545103667	Putative neutrophil cytosol factor 1B OS=Homo sapiens GN=NCF1B PE=5 SV=2
A8MVU1	NCF1C	0.453879	0.34306	12027	10645	161134	61268.7	37543	61024	27403	41990	0.685342154	-0.545103667	Putative neutrophil cytosol factor 1C OS=Homo sapiens GN=NCF1C PE=5 SV=1
P19878	NCF2	0.360094	0.443585	0	270034	39540	103191	11608	0	72523	28043.7	0.271763779	-1.879574912	Neutrophil cytosol factor 2 OS=Homo sapiens GN=NCF2 PE=1 SV=2
P19338	NCL	0.240258	0.619322	69512628	53111	71447891	4.70045e+07	11633208	176184	11081075	7.63016e+06	0.162328046	-2.623015815	Nucleolin OS=Homo sapiens GN=NCL PE=1 SV=3
Q92597	NDRG1	0.294333	0.53116	5165233	972174	8927	2048778	0	34948	0	11649.3	0.005685991	-7.458372461	Protein NDRG1 OS=Homo sapiens GN=NDRG1 PE=1 SV=1
Q15843	NEDD8	0.553591	0.256811	1003956	15727510	49171938	2.19678e+07	53176851	10621276	16083625	2.66273e+07	1.212103581	0.277512991	NEDD8 OS=Homo sapiens GN=NEDD8 PE=1 SV=1
P14543	NID1	0.218327	0.660893	378637	390796	141367	303600	7183997	55057662	5931807	2.27245e+07	74.85009442	6.225932231	Nidogen-1 OS=Homo sapiens GN=NID1 PE=1 SV=3
Q86X76	NIT1	0.182062	0.739781	215763	117982	22346	118697	22065	290281	3757	105368	0.887702862	-0.171851246	Nitrilase homolog 1 OS=Homo sapiens GN=NIT1 PE=1 SV=2
Q9BYT8	NLN	0.386576	0.412765	1278431	886381	17751	727521	1233242	93767	0	442336	0.608004901	-0.717845143	Neurolysin, mitochondrial OS=Homo sapiens GN=NLN PE=1 SV=1
P15531	NME1	0.270154	0.568389	143466062	87444855	297440046	1.76117e+08	97367724	193179033	114659031	135068596	0.766925427	-0.382841792	Nucleoside diphosphate kinase A OS=Homo sapiens GN=NME1 PE=1 SV=1
P22392	NME2	0.234497	0.629862	164368893	95717635	271616814	1.77234e+08	113815539	214327472	118058864	1.48734e+08	0.839193286	-0.252924958	Nucleoside diphosphate kinase B OS=Homo sapiens GN=NME2 PE=1 SV=1
O60361	NME2P1	0.227095	0.643793	164368893	95717635	271616814	1.77234e+08	96132922	214327472	117150553	1.42537e+08	0.804228436	-0.314322747	Putative nucleoside diphosphate kinase OS=Homo sapiens GN=NME2P1 PE=5 SV=1
Q13232	NME3	0.375502	0.425387	1465221	9772	61245	512079	0	0	0	0	0	#NUM!	Nucleoside diphosphate kinase 3 OS=Homo sapiens GN=NME3 PE=1 SV=2
Q15233	NONO	0.243555	0.613402	7771673	2166131	14709046	8.21562e+06	1150294	3454455	36307	1.54702e+06	0.188302197	-2.408878264	Non-POU domain-containing octamer-binding protein OS=Homo sapiens GN=NONO PE=1 SV=4
Q9Y2X3	NOP58	0.204516	0.689273	49265	0	21197	23487.3	5902	0	0	1967.33	0.08376146	-3.577569599	Nucleolar protein 58 OS=Homo sapiens GN=NOP58 PE=1 SV=1
P61916	NPC2	0.0477302	1.32121	59036379	102132720	63982374	75050491	333137494	842046808	380818078	518667460	6.910913614	2.788876446	Epididymal secretory protein E1 OS=Homo sapiens GN=NPC2 PE=1 SV=1
P55786	NPEPPS	0.0666743	1.17604	9028945	6460457	5612012	7.0338e+06	7985029	12116610	1747396	7.28301e+06	1.035429901	0.050229885	Puromycin-sensitive aminopeptidase OS=Homo sapiens GN=NPEPPS PE=1 SV=2
A6NEC2	NPEPPSL1	0.00924324	2.03418	8801525	6348903	5581731	6.91072e+06	1700067	12044621	1666035	5.13691e+06	0.743324562	-0.427935815	Puromycin-sensitive aminopeptidase-like protein OS=Homo sapiens GN=NPEPPSL1 PE=2 SV=3
P06748	NPM1	0.0542022	1.26598	370839	385667	337501	364669	30654	878407	655565	521542	1.430179149	0.516195875	Nucleophosmin OS=Homo sapiens GN=NPM1 PE=1 SV=2
P15559	NQO1	0.229819	0.638615	618527	0	594116	404214	129847	0	0	43282.3	0.107077681	-3.223270299	NAD(P)H dehydrogenase [quinone] 1 OS=Homo sapiens GN=NQO1 PE=1 SV=1
O43847	NRD1	0.407464	0.389911	0	41270	47773	29681	14450	374387	3314205	1.23435e+06	41.58712083	5.378064902	Nardilysin OS=Homo sapiens GN=NRD1 PE=1 SV=2
Q92686	NRGN	0.358805	0.445142	0	0	7450	2483.33	46738	45759	0	30832.3	12.4157047	3.634094244	Neurogranin OS=Homo sapiens GN=NRGN PE=1 SV=1
O14786	NRP1	0.454119	0.34283	12225541	4105014	17252	5449269	2871445	14552997	2389655	6604699	1.212033944	0.277430104	Neuropilin-1 OS=Homo sapiens GN=NRP1 PE=1 SV=3
O60462	NRP2	0.210206	0.677356	0	451175	523343	324839	0	0	132959	44319.7	0.136435653	-2.873707397	Neuropilin-2 OS=Homo sapiens GN=NRP2 PE=1 SV=2
P46459	NSF	0.248736	0.604261	6159832	9377829	16451	5184704	12697	3415810	0	1.14284e+06	0.220424477	-2.181643659	Vesicle-fusing ATPase OS=Homo sapiens GN=NSF PE=1 SV=3
Q9UNZ2	NSFL1C	0.38408	0.415578	0	309995	16520	108838	0	0	0	0	0	#NUM!	NSFL1 cofactor p47 OS=Homo sapiens GN=NSFL1C PE=1 SV=2
Q02818	NUCB1	0.505605	0.296188	812053	8065910	14072393	7.65012e+06	17471323	14639790	586221	1.08991e+07	1.424698336	0.510656477	Nucleobindin-1 OS=Homo sapiens GN=NUCB1 PE=1 SV=4
Q9H1E3	NUCKS1	0.278663	0.554921	1645415	4614395	1392748	2.55085e+06	2088357	5704505	1411569	3.06814e+06	1.202791406	0.266386466	Nuclear ubiquitous casein and cyclin-dependent kinase substrate 1 OS=Homo sapiens GN=NUCKS1 PE=1 SV=1
Q9Y266	NUDC	0.731409	0.13584	0	286464	3362326	1.21626e+06	2351104	0	5120131	2.49041e+06	2.04759249	1.03392862	Nuclear migration protein nudC OS=Homo sapiens GN=NUDC PE=1 SV=1
Q9Y6K5	OAS3	0.358089	0.446008	10971	7537	0	6169.33	11724	38936	27907	26189	4.245029177	2.08577447	2'-5'-oligoadenylate synthase 3 OS=Homo sapiens GN=OAS3 PE=1 SV=3
Q9NZT2	OGFR	0.311966	0.505893	0	11872989	2044785	4639258	15868	0	181067	65645	0.014149892	-6.143065141	Opioid growth factor receptor OS=Homo sapiens GN=OGFR PE=1 SV=3
Q9NTK5	OLA1	0.446757	0.349928	0	771915	0	257305	42655	52780	31823	42419.3	0.164860121	-2.600685639	Obg-like ATPase 1 OS=Homo sapiens GN=OLA1 PE=1 SV=2
Q9NRN5	OLFML3	0.254728	0.593924	23204	0	23300	15501.3	926710	682690	152693	587364	37.89121366	5.243791445	Olfactomedin-like protein 3 OS=Homo sapiens GN=OLFML3 PE=2 SV=1
O14841	OPLAH	0.614365	0.211573	1087227	58902	16142	387424	333990	59440	682868	358766	0.92603016	-0.110868913	5-oxoprolinase OS=Homo sapiens GN=OPLAH PE=1 SV=3
P22059	OSBP	0.272706	0.564305	461044	1072145	9923	514371	11770	0	0	3923.33	0.007627444	-7.034584647	Oxysterol-binding protein 1 OS=Homo sapiens GN=OSBP PE=1 SV=1
Q8IYS5	OSCAR	0.276554	0.55822	404922	120337	17415	180891	0	0	282919	94306.3	0.521342463	-0.939696722	Osteoclast-associated immunoglobulin-like receptor OS=Homo sapiens GN=OSCAR PE=2 SV=3
Q9NPF4	OSGEP	0.228271	0.64155	228265	50744	322763	200591	84865	0	86229	57031.3	0.284316984	-1.814427813	Probable tRNA N6-adenosine threonylcarbamoyltransferase OS=Homo sapiens GN=OSGEP PE=1 SV=1
Q92882	OSTF1	0.316502	0.499623	0	0	18041	6013.67	6457752	346448	2228690	3.01096e+06	500.686769	8.967764522	Osteoclast-stimulating factor 1 OS=Homo sapiens GN=OSTF1 PE=1 SV=2
Q96FW1	OTUB1	0.000128	3.89279	14956237	10404670	9249001	11536636	1679288	6850581	919663	3149844	0.273029677	-1.872870322	Ubiquitin thioesterase OTUB1 OS=Homo sapiens GN=OTUB1 PE=1 SV=2
Q96BN8	OTULIN	0.184939	0.732973	0	0	0	0	0	131248	89137	73461.7	#DIV/0!	#DIV/0!	Ubiquitin thioesterase otulin OS=Homo sapiens GN=OTULIN PE=1 SV=3
P07237	P4HB	0.0142358	1.84662	200130733	116953383	134794799	150626305	13264626	20905985	29749221	2.13066e+07	0.141453451	-2.82160072	Protein disulfide-isomerase OS=Homo sapiens GN=P4HB PE=1 SV=3
Q9UQ80	PA2G4	0.323441	0.490205	7195254	1131398	23277811	10534821	1817896	51467	3690	624351	0.059265459	-4.076664674	Proliferation-associated protein 2G4 OS=Homo sapiens GN=PA2G4 PE=1 SV=3
P11940	PABPC1	0.347113	0.459529	1669	0	20391	7353.33	2679392	66277	709267	1.15165e+06	156.6154125	7.291082385	Polyadenylate-binding protein 1 OS=Homo sapiens GN=PABPC1 PE=1 SV=2
Q9UNF0	PACSIN2	0.541939	0.26605	0	1433807	14238	482682	650785	0	92726	247837	0.513458491	-0.961680445	Protein kinase C and casein kinase substrate in neurons protein 2 OS=Homo sapiens GN=PACSIN2 PE=1 SV=2
P43034	PAFAH1B1	0.167432	0.776162	14701856	8225821	421339	7.78301e+06	62396	0	0	20798.7	0.002672318	-8.547692491	Platelet-activating factor acetylhydrolase IB subunit alpha OS=Homo sapiens GN=PAFAH1B1 PE=1 SV=2
P22234	PAICS	0.185043	0.732727	0	0	53331	17777	3692433	101625	6000986	3.26501e+06	183.6651103	7.520933783	Multifunctional protein ADE2 OS=Homo sapiens GN=PAICS PE=1 SV=3
Q13177	PAK2	0.451757	0.345095	9661	0	8466968	2825543	1391782	0	30758	474180	0.167819071	-2.575021426	Serine/threonine-protein kinase PAK 2 OS=Homo sapiens GN=PAK2 PE=1 SV=3
Q99497	PARK7	0.329116	0.48265	70566532	22332950	192597981	95165821	53072861	50956072	18547109	4.08587e+07	0.429341966	-1.2198009	Protein deglycase DJ-1 OS=Homo sapiens GN=PARK7 PE=1 SV=2
P09874	PARP1	0.345752	0.461235	4744072	4837733	210281	3.26403e+06	3458489	6291692	123902	3291361	1.008373803	0.012030543	Poly [ADP-ribose] polymerase 1 OS=Homo sapiens GN=PARP1 PE=1 SV=4
Q53GL7	PARP10	0.957746	0.0187496	0	116485	52589	56358	80872	53372	433378	189207	3.357240025	1.747275686	Poly [ADP-ribose] polymerase 10 OS=Homo sapiens GN=PARP10 PE=1 SV=2
Q9BVG4	PBDC1	0.0741035	1.13016	41934	0	24187	22040.3	90331	303967	126446	173581	7.875621966	2.977393863	Protein PBDC1 OS=Homo sapiens GN=PBDC1 PE=1 SV=1
Q15365	PCBP1	0.0248235	1.60514	74402210	74500801	72363498	73755503	6484996	5936971	2404860	4.94228e+06	0.067008907	-3.899503307	Poly(rC)-binding protein 1 OS=Homo sapiens GN=PCBP1 PE=1 SV=2
Q15366	PCBP2	0.143403	0.843442	32449030	68056039	15311751	3.86056e+07	1744797	1934003	2384811	2.0212e+06	0.052355185	-4.255523777	Poly(rC)-binding protein 2 OS=Homo sapiens GN=PCBP2 PE=1 SV=1
P57721	PCBP3	0.143397	0.84346	32449030	68036998	15304202	3.85967e+07	1744797	1934003	2384811	2.0212e+06	0.052367207	-4.255192515	Poly(rC)-binding protein 3 OS=Homo sapiens GN=PCBP3 PE=2 SV=2
Q8WUM4	PDCD6IP	0.112629	0.948352	37826853	9778436	10135476	1.92469e+07	2444078	15309843	6537506	8.09714e+06	0.420698046	-1.249142978	Programmed cell death 6-interacting protein OS=Homo sapiens GN=PDCD6IP PE=1 SV=1
P30101	PDIA3	0.000548	3.26122	340267359	231311401	192738425	254772395	6101468	21969048	14839435	14303317	0.056141549	-4.15478731	Protein disulfide-isomerase A3 OS=Homo sapiens GN=PDIA3 PE=1 SV=4
P13667	PDIA4	0.0105907	1.97508	11636402	11532252	6745841	9.9715e+06	34490	131814	32008	66104	0.006629295	-7.236928919	Protein disulfide-isomerase A4 OS=Homo sapiens GN=PDIA4 PE=1 SV=2
Q15084	PDIA6	0.218269	0.661008	2843911	17180641	4521714	8.18209e+06	1199813	1207123	0	802312	0.098057114	-3.350233891	Protein disulfide-isomerase A6 OS=Homo sapiens GN=PDIA6 PE=1 SV=1
Q96HC4	PDLIM5	0.0402813	1.3949	3957593	1402249	1474892	2.27824e+06	61967	4786	3850	23534.3	0.010330029	-6.597011894	PDZ and LIM domain protein 5 OS=Homo sapiens GN=PDLIM5 PE=1 SV=5
P30086	PEBP1	0.459555	0.337663	10201679	0	0	3.40056e+06	1048104	188710	72608	436474	0.128353578	-2.961804583	Phosphatidylethanolamine-binding protein 1 OS=Homo sapiens GN=PEBP1 PE=1 SV=3
P12955	PEPD	0.360793	0.442742	11051335	6772832	17267649	11697272	10773070	49835692	191185	20266649	1.732596198	0.792935457	Xaa-Pro dipeptidase OS=Homo sapiens GN=PEPD PE=1 SV=3
P40855	PEX19	0.273769	0.562615	247351	42301	26060	105237	64524	0	29852	31458.7	0.298930671	-1.742117166	Peroxisomal biogenesis factor 19 OS=Homo sapiens GN=PEX19 PE=1 SV=1
O60925	PFDN1	0.284993	0.545166	0	300428	798175	366201	0	0	0	0	0	#NUM!	Prefoldin subunit 1 OS=Homo sapiens GN=PFDN1 PE=1 SV=2
Q9UHV9	PFDN2	0.0925185	1.03377	8542351	2393715	2253925	4.39666e+06	337611	5299288	39232	1.89204e+06	0.43033623	-1.216463789	Prefoldin subunit 2 OS=Homo sapiens GN=PFDN2 PE=1 SV=1
Q9NQP4	PFDN4	0.000807	3.09313	5405800	3756996	3591830	4251542	0	2612078	591707	1.06793e+06	0.251186119	-1.993171356	Prefoldin subunit 4 OS=Homo sapiens GN=PFDN4 PE=1 SV=1
O15212	PFDN6	0.394632	0.403808	0	454406	17395	157267	0	0	0	0	0	#NUM!	Prefoldin subunit 6 OS=Homo sapiens GN=PFDN6 PE=1 SV=1
P17858	PFKL	0.185498	0.731662	138468	0	0	46156	750150	785307	265693	600383	13.00769853	3.701293821	ATP-dependent 6-phosphofructokinase, liver type OS=Homo sapiens GN=PFKL PE=1 SV=6
Q01813	PFKP	0.307733	0.511827	238818	0	21580	86799.3	1408840	810289	327119	848749	9.778293228	3.289582669	ATP-dependent 6-phosphofructokinase, platelet type OS=Homo sapiens GN=PFKP PE=1 SV=2
P07737	PFN1	0.311814	0.506105	267846663	85233613	258679168	2.0392e+08	242734658	451941774	246025714	313567382	1.537699426	0.620773528	Profilin-1 OS=Homo sapiens GN=PFN1 PE=1 SV=2
P18669	PGAM1	0.218104	0.661336	63286888	93411523	58910278	71869563	6885049	329253173	1307046	112481756	1.565081953	0.646238203	Phosphoglycerate mutase 1 OS=Homo sapiens GN=PGAM1 PE=1 SV=2
P15259	PGAM2	0.0865439	1.06276	62721388	60502947	43493593	5.55726e+07	4132582	175353693	307083	5.99311e+07	1.078428458	0.108930472	Phosphoglycerate mutase 2 OS=Homo sapiens GN=PGAM2 PE=1 SV=3
Q8N0Y7	PGAM4	0.264023	0.578358	62129193	32405794	12718685	35751224	4230456	150069243	124764	51474821	1.439805837	0.525874272	Probable phosphoglycerate mutase 4 OS=Homo sapiens GN=PGAM4 PE=3 SV=1
P52209	PGD	0.10461	0.980425	137217904	69613725	148596513	1.18476e+08	48311644	29703776	47241354	41752258	0.352410964	-1.504669287	6-phosphogluconate dehydrogenase, decarboxylating OS=Homo sapiens GN=PGD PE=1 SV=3
P00558	PGK1	0.275047	0.560593	179745856	349181206	487619674	338848912	242739114	690786564	508326541	4.80617e+08	1.418382616	0.50424676	Phosphoglycerate kinase 1 OS=Homo sapiens GN=PGK1 PE=1 SV=3
P07205	PGK2	0.274487	0.561479	28658	0	23018	17225.3	79939889	3733	465434977	1.81793e+08	10553.80832	13.36547607	Phosphoglycerate kinase 2 OS=Homo sapiens GN=PGK2 PE=1 SV=3
O95336	PGLS	0.304328	0.516659	16683422	3820359	47748277	22750686	1391988	0	7413229	2.93507e+06	0.129010278	-2.954442084	6-phosphogluconolactonase OS=Homo sapiens GN=PGLS PE=1 SV=2
P36871	PGM1	0.286295	0.543186	0	27876	6116	11330.7	0	0	0	0	0	#NUM!	Phosphoglucomutase-1 OS=Homo sapiens GN=PGM1 PE=1 SV=3
Q96G03	PGM2	0.0110006	1.95858	9933131	7775142	7080373	8262882	6182830	7964617	46359	4.73127e+06	0.572593033	-0.804417978	Phosphoglucomutase-2 OS=Homo sapiens GN=PGM2 PE=1 SV=4
Q7RTV0	PHF5A	0.391356	0.407427	0	52284	5732	19338.7	0	27872	0	9290.67	0.480419195	-1.057634301	PHD finger-like domain-containing protein 5A OS=Homo sapiens GN=PHF5A PE=1 SV=1
O43175	PHGDH	0.336409	0.473133	0	0	22971	7657	668688	9847753	53233	3.52322e+06	460.1312089	8.845901502	D-3-phosphoglycerate dehydrogenase OS=Homo sapiens GN=PHGDH PE=1 SV=4
P01833	PIGR	0.334419	0.475709	114261	112440	65070	97257	2968951	312494	1261733	1.51439e+06	15.5710403	3.960793429	Polymeric immunoglobulin receptor OS=Homo sapiens GN=PIGR PE=1 SV=4
A6NC86	PINLYP	0.420744	0.375982	29055	34749	22742	28848.7	3381808	140308	96838	1206318	41.81538142	5.385961817	phospholipase A2 inhibitor and Ly6/PLAUR domain-containing protein OS=Homo sapiens GN=PINLYP PE=2 SV=3
P48739	PITPNB	0.710542	0.14841	0	27271	239220	88830.3	0	0	629496	209832	2.362166077	1.2401104	Phosphatidylinositol transfer protein beta isoform OS=Homo sapiens GN=PITPNB PE=1 SV=2
P30613	PKLR	0.997307	0.00117121	248277983	0	0	8.27593e+07	244474575	144159519	15610193	1.34748e+08	1.628192247	0.703271054	Pyruvate kinase PKLR OS=Homo sapiens GN=PKLR PE=1 SV=2
P14618	PKM	0.00446755	2.34993	1809076357	1041542465	802829995	1217816272	956467277	1796452523	1150225623	1301048474	1.068345451	0.09537822	Pyruvate kinase PKM OS=Homo sapiens GN=PKM PE=1 SV=4
Q03405	PLAUR	0.144742	0.839406	18304083	16446418	36520582	2.3757e+07	631098	413350	175277	406575	0.017113883	-5.868689028	Urokinase plasminogen activator surface receptor OS=Homo sapiens GN=PLAUR PE=1 SV=1
Q8IV08	PLD3	0.206403	0.685283	17136087	0	10100802	9078963	2093395	0	2579507	1557634	0.171565189	-2.543171242	Phospholipase D3 OS=Homo sapiens GN=PLD3 PE=1 SV=1
Q15149	PLEC	0.013829	1.85921	32945351	22024223	24252880	2.64075e+07	6241731	7891050	10924461	8352414	0.316289647	-1.660681762	Plectin OS=Homo sapiens GN=PLEC PE=1 SV=3
P08567	PLEK	0.181702	0.74064	7914974	23827819	4916314	1.22197e+07	103041	237512	4071	114875	0.009400775	-6.733004657	Pleckstrin OS=Homo sapiens GN=PLEK PE=1 SV=3
P00747	PLG	0.42262	0.37405	0	789181	22357	270513	46766	0	52496	33087.3	0.122313434	-3.031345222	Plasminogen OS=Homo sapiens GN=PLG PE=1 SV=2
O60664	PLIN3	0.195782	0.708227	10208849	17181855	36245201	2.1212e+07	5479936	0	0	1.82665e+06	0.086113901	-3.537610051	Perilipin-3 OS=Homo sapiens GN=PLIN3 PE=1 SV=3
Q02809	PLOD1	0.410022	0.387193	1324016	941832	341017	868955	3080722	22969489	171424	8740545	10.05868543	3.330369867	Procollagen-lysine,2-oxoglutarate 5-dioxygenase 1 OS=Homo sapiens GN=PLOD1 PE=1 SV=2
O60568	PLOD3	0.867269	0.061846	462668	2671308	611679	1.24855e+06	3046685	3485366	2562249	3.03143e+06	2.427959863	1.279744572	Procollagen-lysine,2-oxoglutarate 5-dioxygenase 3 OS=Homo sapiens GN=PLOD3 PE=1 SV=1
Q14651	PLS1	0.0724222	1.14013	35277099	70282653	58564464	54708072	0	19989026	0	6.66301e+06	0.121792058	-3.037508038	Plastin-1 OS=Homo sapiens GN=PLS1 PE=1 SV=2
P13797	PLS3	0.393825	0.404697	100114	93197	4504	65938.3	7079337	0	249290084	8.54565e+07	1296.00597	10.33985665	Plastin-3 OS=Homo sapiens GN=PLS3 PE=1 SV=4
O15031	PLXNB2	0.232788	0.633039	2119702	2275991	335753	1.57715e+06	1407796	3170830	0	1.52621e+06	0.967701206	-0.047366435	Plexin-B2 OS=Homo sapiens GN=PLXNB2 PE=1 SV=3
P02689	PMP2	0.0097067	2.01293	11609988	6397580	4409290	7472286	2507870	6116024	1498762	3.37422e+06	0.451564443	-1.146996204	Myelin P2 protein OS=Homo sapiens GN=PMP2 PE=1 SV=3
Q10713	PMPCA	0.0580716	1.23604	57815	108645	70414	78958	0	169837	0	56612.3	0.716993	-0.47996906	Mitochondrial-processing peptidase subunit alpha OS=Homo sapiens GN=PMPCA PE=1 SV=2
O75439	PMPCB	0.394906	0.403506	15536	834505	32059	294033	0	36471	31715	22728.7	0.077299626	-3.693394758	Mitochondrial-processing peptidase subunit beta OS=Homo sapiens GN=PMPCB PE=1 SV=2
P00491	PNP	0.192803	0.714886	39155461	2476770	36307963	2.59801e+07	3512651	0	2273093	1.92858e+06	0.074233123	-3.751793127	Purine nucleoside phosphorylase OS=Homo sapiens GN=PNP PE=1 SV=2
Q6S8J3	POTEE	0.931438	0.030846	436243868	719427140	739484109	6.31718e+08	2210695071	709316615	1453131130	1457714272	2.307538194	1.206354527	POTE ankyrin domain family member E OS=Homo sapiens GN=POTEE PE=1 SV=3
A5A3E0	POTEF	0.763907	0.11696	203844252	714360788	749777702	5.55994e+08	1971531575	14259752	947087990	977626439	1.758339126	0.814213346	POTE ankyrin domain family member F OS=Homo sapiens GN=POTEF PE=1 SV=2
P0CG38	POTEI	0.765917	0.115818	202832459	101262618	92654372	1.3225e+08	879346882	11804912	86729409	325960401	2.464732353	1.301430992	POTE ankyrin domain family member I OS=Homo sapiens GN=POTEI PE=3 SV=1
P0CG39	POTEJ	0.00501591	2.29965	202855861	100948017	92677585	1.3216e+08	24164624	11402156	86765214	4.07773e+07	0.308544044	-1.696451649	POTE ankyrin domain family member J OS=Homo sapiens GN=POTEJ PE=3 SV=1
Q9BYX7	POTEKP	0.494683	0.305673	160996073	614462506	632391184	4.69283e+08	1098786416	11170119	944147059	684701198	1.459036076	0.545015556	Putative beta-actin-like protein 3 OS=Homo sapiens GN=POTEKP PE=5 SV=1
Q9H2U2	PPA2	0.404765	0.392797	681340	0	23460	234933	16655	54148	0	23601	0.100458286	-3.315331529	Inorganic pyrophosphatase 2, mitochondrial OS=Homo sapiens GN=PPA2 PE=1 SV=2
Q9HAB8	PPCS	0.441872	0.354704	0	169198	2413430	860876	688815	0	0	229605	0.266710885	-1.906651389	Phosphopantothenate--cysteine ligase OS=Homo sapiens GN=PPCS PE=1 SV=2
P62937	PPIA	0.035096	1.45474	518905334	242719386	214356613	325327111	289658215	488265728	369568744	3.82498e+08	1.175732207	0.2335595	Peptidyl-prolyl cis-trans isomerase A OS=Homo sapiens GN=PPIA PE=1 SV=2
Q9Y536	PPIAL4A	0.850087	0.0705367	3143058	126134746	4825629	4.47011e+07	144021472	167117667	127051207	1.46063e+08	3.267555022	1.70821153	Peptidyl-prolyl cis-trans isomerase A-like 4A/B/C OS=Homo sapiens GN=PPIAL4A PE=2 SV=1
F5H284	PPIAL4D	0.850087	0.0705367	3143058	126134746	4825629	4.47011e+07	144021472	167117667	127051207	1.46063e+08	3.267555022	1.70821153	Peptidyl-prolyl cis-trans isomerase A-like 4D OS=Homo sapiens GN=PPIAL4D PE=3 SV=1
P23284	PPIB	0.818445	0.0870103	68783960	37137	96885	2.29727e+07	35390858	19250533	37495121	3.07122e+07	1.336900898	0.418892525	Peptidyl-prolyl cis-trans isomerase B OS=Homo sapiens GN=PPIB PE=1 SV=2
P30405	PPIF	0.4222	0.374482	6351	25369	16659590	5563770	11483	28720	19944	20049	0.003603492	-8.116388691	Peptidyl-prolyl cis-trans isomerase F, mitochondrial OS=Homo sapiens GN=PPIF PE=1 SV=1
Q9Y3C6	PPIL1	0.209605	0.678597	4462491	4991832	32594	3.16231e+06	2060	1437179	0	479746	0.151707768	-2.720633139	Peptidyl-prolyl cis-trans isomerase-like 1 OS=Homo sapiens GN=PPIL1 PE=1 SV=1
P49593	PPM1F	0.370872	0.430776	0	0	0	0	108996	0	2143219	750738	#DIV/0!	#DIV/0!	Protein phosphatase 1F OS=Homo sapiens GN=PPM1F PE=1 SV=3
O15355	PPM1G	0.367099	0.435217	18635	25168	0	14601	200181	75859	57853	111298	7.622605758	2.930284262	Protein phosphatase 1G OS=Homo sapiens GN=PPM1G PE=1 SV=1
P62136	PPP1CA	0.383987	0.415684	9023651	0	354094	3125915	0	0	42690	14230	0.004552267	-7.779199077	Serine/threonine-protein phosphatase PP1-alpha catalytic subunit OS=Homo sapiens GN=PPP1CA PE=1 SV=1
P62140	PPP1CB	0.423443	0.373205	9400605	0	4786	3.13513e+06	19240	46339	4007	23195.3	0.007398523	-7.078547031	Serine/threonine-protein phosphatase PP1-beta catalytic subunit OS=Homo sapiens GN=PPP1CB PE=1 SV=3
P36873	PPP1CC	0.422814	0.37385	8881874	0	7114	2962996	0	36185	26024	20736.3	0.006998434	-7.158752054	Serine/threonine-protein phosphatase PP1-gamma catalytic subunit OS=Homo sapiens GN=PPP1CC PE=1 SV=1
P30153	PPP2R1A	0.383002	0.416799	1641464	1988870	406548	1.34563e+06	139797	6518601	746610	2468336	1.834338482	0.875259877	Serine/threonine-protein phosphatase 2A 65 kDa regulatory subunit A alpha isoform OS=Homo sapiens GN=PPP2R1A PE=1 SV=4
P63151	PPP2R2A	0.234089	0.630618	1676954	2661841	7541911	3.96024e+06	77538	256604	435444	256529	0.064776117	-3.948394205	Serine/threonine-protein phosphatase 2A 55 kDa regulatory subunit B alpha isoform OS=Homo sapiens GN=PPP2R2A PE=1 SV=1
Q00005	PPP2R2B	0.461825	0.335522	76099	0	1279214	451771	77538	256604	435444	256529	0.567828981	-0.816471611	Serine/threonine-protein phosphatase 2A 55 kDa regulatory subunit B beta isoform OS=Homo sapiens GN=PPP2R2B PE=1 SV=1
Q9Y2T4	PPP2R2C	0.278193	0.555654	196737	910287	82643	396556	0	0	0	0	0	#NUM!	Serine/threonine-protein phosphatase 2A 55 kDa regulatory subunit B gamma isoform OS=Homo sapiens GN=PPP2R2C PE=1 SV=4
Q66LE6	PPP2R2D	0.461825	0.335522	76099	0	1279214	451771	77538	256604	435444	256529	0.567828981	-0.816471611	Serine/threonine-protein phosphatase 2A 55 kDa regulatory subunit B delta isoform OS=Homo sapiens GN=PPP2R2D PE=2 SV=1
P53041	PPP5C	0.393617	0.404926	4255869	0	158121	1471330	0	0	227812	75937.3	0.051611354	-4.276167713	Serine/threonine-protein phosphatase 5 OS=Homo sapiens GN=PPP5C PE=1 SV=1
Q9UPN7	PPP6R1	0.221297	0.655024	4239119	1037252	263106	1.84649e+06	0	665135	0	221712	0.120071805	-3.058030679	Serine/threonine-protein phosphatase 6 regulatory subunit 1 OS=Homo sapiens GN=PPP6R1 PE=1 SV=5
P50897	PPT1	0.0433866	1.36264	1346750	2058009	52878392	1.87611e+07	608762236	788626173	596519753	664636054	35.42637764	5.146752052	Palmitoyl-protein thioesterase 1 OS=Homo sapiens GN=PPT1 PE=1 SV=1
Q06830	PRDX1	0.137017	0.863225	187184676	127144839	244087404	186138973	163958884	73416776	127725086	1.217e+08	0.653813904	-0.613048037	Peroxiredoxin-1 OS=Homo sapiens GN=PRDX1 PE=1 SV=1
P32119	PRDX2	0.250469	0.601245	19351440	47185514	113775745	60104233	6853014	27443565	16245134	1.68472e+07	0.280300352	-1.834954539	Peroxiredoxin-2 OS=Homo sapiens GN=PRDX2 PE=1 SV=5
P30048	PRDX3	0.418054	0.378768	515212	379697	99275	331395	5481870	1298706	977336	2.58597e+06	7.803295969	2.964083621	Thioredoxin-dependent peroxide reductase, mitochondrial OS=Homo sapiens GN=PRDX3 PE=1 SV=3
P30041	PRDX6	0.41241	0.384671	0	934779	40121312	1.36854e+07	0	0	0	0	0	#NUM!	Peroxiredoxin-6 OS=Homo sapiens GN=PRDX6 PE=1 SV=3
P48147	PREP	0.957545	0.0188407	4804577	3998999	81330	2.96164e+06	1540983	25353968	977176	9290709	3.137019908	1.649394685	Prolyl endopeptidase OS=Homo sapiens GN=PREP PE=1 SV=2
P13861	PRKAR2A	0.415666	0.381255	46111	2273125	26573	781936	58912	109382	2913	57069	0.072984203	-3.776271957	cAMP-dependent protein kinase type II-alpha regulatory subunit OS=Homo sapiens GN=PRKAR2A PE=1 SV=2
P14314	PRKCSH	0.00723028	2.14084	45193669	24058888	20705545	29986034	671592	0	4040581	1.57072e+06	0.052381863	-4.254788811	Glucosidase 2 subunit beta OS=Homo sapiens GN=PRKCSH PE=1 SV=2
P78527	PRKDC	0.441554	0.355016	42076122	0	39833	1.40387e+07	2632284	48381	0	893555	0.063649631	-3.973704037	DNA-dependent protein kinase catalytic subunit OS=Homo sapiens GN=PRKDC PE=1 SV=3
Q99873	PRMT1	0.392942	0.405672	0	331244	16685	115976	10841	0	0	3613.67	0.031158656	-5.004223187	Protein arginine N-methyltransferase 1 OS=Homo sapiens GN=PRMT1 PE=1 SV=2
P07225	PROS1	0.421494	0.375209	3275	164042	23007	63441.3	2218483	338447	173999	910310	14.34884197	3.842862404	Vitamin K-dependent protein S OS=Homo sapiens GN=PROS1 PE=1 SV=1
O94903	PROSC	0.248399	0.60485	7894146	2645185	11337	3.51689e+06	0	1855678	0	618559	0.175882513	-2.507316045	Proline synthase co-transcribed bacterial homolog protein OS=Homo sapiens GN=PROSC PE=1 SV=1
Q9UMS4	PRPF19	0.469132	0.328705	100550	37091	34929	57523.3	1495304	97746	52677	548576	9.536576462	3.253471446	Pre-mRNA-processing factor 19 OS=Homo sapiens GN=PRPF19 PE=1 SV=1
P41219	PRPH	0.0541892	1.26609	102781028	77080767	24867046	68242947	260862	17781266	7887486	8.6432e+06	0.12665345	-2.98104172	Peripherin OS=Homo sapiens GN=PRPH PE=1 SV=2
Q9Y520	PRRC2C	0.429074	0.367468	17863	756326	55390	276526	38964	77820	310923	142569	0.515571151	-0.955756555	Protein PRRC2C OS=Homo sapiens GN=PRRC2C PE=1 SV=4
P24158	PRTN3	0.429651	0.366884	251175	53111	75935	126740	26926354	41975	84047	9.01746e+06	71.14908435	6.152773285	Myeloblastin OS=Homo sapiens GN=PRTN3 PE=1 SV=3
P07602	PSAP	0.112773	0.947795	34893565	79590078	37146983	50543542	256396296	334973510	291473024	2.94281e+08	5.8223253	2.541595447	Prosaposin OS=Homo sapiens GN=PSAP PE=1 SV=2
P25786	PSMA1	0.0210157	1.67746	89721734	99195377	75921146	88279419	18343768	50596346	29681673	32873929	0.372384972	-1.425133241	Proteasome subunit alpha type-1 OS=Homo sapiens GN=PSMA1 PE=1 SV=1
P25787	PSMA2	0.757245	0.120764	1976757	3194129	351164	1.84068e+06	412689	1594004	10368242	4.12498e+06	2.241003794	1.164145091	Proteasome subunit alpha type-2 OS=Homo sapiens GN=PSMA2 PE=1 SV=2
P25788	PSMA3	0.229744	0.638757	0	17137911	22030690	1.30562e+07	4103232	3583501	0	2.56224e+06	0.196247321	-2.349255138	Proteasome subunit alpha type-3 OS=Homo sapiens GN=PSMA3 PE=1 SV=2
P25789	PSMA4	0.207025	0.683978	17866675	3861982	25613549	1.57807e+07	2944608	1183230	0	1375946	0.087191501	-3.519668675	Proteasome subunit alpha type-4 OS=Homo sapiens GN=PSMA4 PE=1 SV=1
P28066	PSMA5	0.0236493	1.62618	26311178	29686428	25232546	2.70767e+07	1315908	3831736	8781982	4.64321e+06	0.171483441	-2.543858821	Proteasome subunit alpha type-5 OS=Homo sapiens GN=PSMA5 PE=1 SV=3
P60900	PSMA6	0.0115121	1.93884	56117741	36699408	40499158	44438769	3414654	0	0	1138218	0.025613176	-5.286970048	Proteasome subunit alpha type-6 OS=Homo sapiens GN=PSMA6 PE=1 SV=1
O14818	PSMA7	0.392209	0.406482	335553	16466005	51757533	2.2853e+07	4790140	41979565	18456328	21742011	0.951384157	-0.071900094	Proteasome subunit alpha type-7 OS=Homo sapiens GN=PSMA7 PE=1 SV=1
Q8TAA3	PSMA8	0.430184	0.366345	6786	5698129	31617831	1.24409e+07	18070	31766574	4460061	1.20816e+07	0.971115711	-0.042284889	Proteasome subunit alpha type-7-like OS=Homo sapiens GN=PSMA8 PE=2 SV=3
P20618	PSMB1	0.00456385	2.34067	8136598	7490156	6506353	7.3777e+06	4315114	6378827	727913	3.80728e+06	0.516052898	-0.954409139	Proteasome subunit beta type-1 OS=Homo sapiens GN=PSMB1 PE=1 SV=2
P40306	PSMB10	0.134262	0.872046	16096785	9153080	1194164	8.81468e+06	205133	0	0	68377.7	0.007757252	-7.010238593	Proteasome subunit beta type-10 OS=Homo sapiens GN=PSMB10 PE=1 SV=1
P49721	PSMB2	0.199228	0.700649	22776460	2039063	5792239	1.02026e+07	3933619	0	699923	1544514	0.151384541	-2.723710207	Proteasome subunit beta type-2 OS=Homo sapiens GN=PSMB2 PE=1 SV=1
P28070	PSMB4	0.105728	0.975812	18088905	58361421	33693364	3.67146e+07	0	9365086	0	3.1217e+06	0.085026078	-3.555950794	Proteasome subunit beta type-4 OS=Homo sapiens GN=PSMB4 PE=1 SV=4
P28062	PSMB8	0.130565	0.884174	33478923	5028630	21007059	19838204	1908894	14511453	1628531	6.01629e+06	0.303268011	-1.721334766	Proteasome subunit beta type-8 OS=Homo sapiens GN=PSMB8 PE=1 SV=3
P62191	PSMC1	0.177806	0.750053	1211733	841530	18501	690588	30628	0	59625	30084.3	0.04356336	-4.520740973	26S protease regulatory subunit 4 OS=Homo sapiens GN=PSMC1 PE=1 SV=1
P62333	PSMC6	0.402143	0.395619	0	332217	9238	113818	0	0	0	0	0	#NUM!	26S protease regulatory subunit 10B OS=Homo sapiens GN=PSMC6 PE=1 SV=1
Q99460	PSMD1	0.497362	0.303327	0	617794	26867	214887	1801	581568	54580	212650	0.989588326	-0.015099613	26S proteasome non-ATPase regulatory subunit 1 OS=Homo sapiens GN=PSMD1 PE=1 SV=2
O00487	PSMD14	0.440964	0.355597	75020	105801	6473168	2.218e+06	863460	224823	246980	445088	0.200671056	-2.317095551	26S proteasome non-ATPase regulatory subunit 14 OS=Homo sapiens GN=PSMD14 PE=1 SV=1
Q13200	PSMD2	0.0454235	1.34272	7960717	6284551	8486770	7577346	1276907	179171	3246	486441	0.064196796	-3.9613549	26S proteasome non-ATPase regulatory subunit 2 OS=Homo sapiens GN=PSMD2 PE=1 SV=3
O43242	PSMD3	0.241817	0.616513	6977809	5431379	35814	4148334	0	188378	6599044	2262474	0.545393404	-0.874630843	26S proteasome non-ATPase regulatory subunit 3 OS=Homo sapiens GN=PSMD3 PE=1 SV=2
P55036	PSMD4	0.211924	0.673821	1254088	1146131	2019362	1.47319e+06	1555632	3753079	3203	1770638	1.201904434	0.265322189	26S proteasome non-ATPase regulatory subunit 4 OS=Homo sapiens GN=PSMD4 PE=1 SV=1
Q15008	PSMD6	0.228419	0.641268	751501	0	202916	318139	2102	0	0	700.667	0.002202392	-8.826713261	26S proteasome non-ATPase regulatory subunit 6 OS=Homo sapiens GN=PSMD6 PE=1 SV=1
Q06323	PSME1	0.161235	0.792541	130226617	51945496	18354151	66842088	30603913	38718683	35939628	35087408	0.524929862	-0.929803425	Proteasome activator complex subunit 1 OS=Homo sapiens GN=PSME1 PE=1 SV=1
Q9UL46	PSME2	0.0729224	1.13714	141773180	95230445	156326252	131109959	47117582	42020779	25118822	3.80857e+07	0.290486916	-1.78345491	Proteasome activator complex subunit 2 OS=Homo sapiens GN=PSME2 PE=1 SV=4
P61289	PSME3	0.624922	0.204174	0	687868	6919	231596	246991	674855	0	307282	1.326803754	0.407954999	Proteasome activator complex subunit 3 OS=Homo sapiens GN=PSME3 PE=1 SV=1
P26599	PTBP1	0.582292	0.234859	2902445	108666	8620659	3.87726e+06	4332569	14736127	2240964	7103220	1.832022126	0.873436927	Polypyrimidine tract-binding protein 1 OS=Homo sapiens GN=PTBP1 PE=1 SV=1
P41222	PTGDS	0.422456	0.374219	14111	0	0	4703.67	15251683	0	31414	5.09437e+06	1083.062646	10.08090098	Prostaglandin-H2 D-isomerase OS=Homo sapiens GN=PTGDS PE=1 SV=1
Q14914	PTGR1	0.440175	0.356375	0	1669198	0	556399	14783	0	212290	75691	0.136037187	-2.877927019	Prostaglandin reductase 1 OS=Homo sapiens GN=PTGR1 PE=1 SV=2
Q14289	PTK2B	0.404744	0.392819	569595	12935	0	194177	0	0	0	0	0	#NUM!	Protein-tyrosine kinase 2-beta OS=Homo sapiens GN=PTK2B PE=1 SV=2
Q05209	PTPN12	0.0850785	1.07018	15127150	10810156	2446451	9.46125e+06	24124	172728	895109	363987	0.038471334	-4.700072328	Tyrosine-protein phosphatase non-receptor type 12 OS=Homo sapiens GN=PTPN12 PE=1 SV=3
P29350	PTPN6	0.200726	0.697397	5866091	6371230	70164	4102495	522977	0	0	174326	0.042492597	-4.556644671	Tyrosine-protein phosphatase non-receptor type 6 OS=Homo sapiens GN=PTPN6 PE=1 SV=1
P35236	PTPN7	0.423232	0.373421	4523438	178095	236939	1.64616e+06	330432	1714675	437289	827465	0.502664792	-0.992331453	Tyrosine-protein phosphatase non-receptor type 7 OS=Homo sapiens GN=PTPN7 PE=1 SV=3
Q96QR8	PURB	0.407421	0.389956	1444728	29832	8649	494403	35297	0	0	11765.7	0.023797725	-5.393032523	Transcriptional activator protein Pur-beta OS=Homo sapiens GN=PURB PE=1 SV=3
Q9ULZ3	PYCARD	0.687019	0.163031	15852387	0	0	5284129	270100	14518168	7832017	7540095	1.426932423	0.512917013	Apoptosis-associated speck-like protein containing a CARD OS=Homo sapiens GN=PYCARD PE=1 SV=2
P20742	PZP	0.202647	0.693261	9360076	14446052	7534776	10446968	87924470	245957340	27154671	1.20345e+08	11.51965754	3.526025923	Pregnancy zone protein OS=Homo sapiens GN=PZP PE=1 SV=4
P47897	QARS	0.0610839	1.21407	2258579	1502308	468117	1409668	0	150033	0	50011	0.035477148	-4.816966161	Glutamine--tRNA ligase OS=Homo sapiens GN=QARS PE=1 SV=1
O00391	QSOX1	0.125029	0.902988	5045223	3905475	886442	3.27905e+06	64789708	208199039	33151146	102046631	31.12082302	4.959808309	Sulfhydryl oxidase 1 OS=Homo sapiens GN=QSOX1 PE=1 SV=3
P63000	RAC1	0.245782	0.60945	15645109	0	10659143	8768084	2357723	6310618	4995289	4.55454e+06	0.519445677	-0.944955212	Ras-related C3 botulinum toxin substrate 1 OS=Homo sapiens GN=RAC1 PE=1 SV=1
P15153	RAC2	0.241703	0.616719	15419805	0	10659143	8.69298e+06	2399925	5235496	4653009	4.09614e+06	0.471201139	-1.085585069	Ras-related C3 botulinum toxin substrate 2 OS=Homo sapiens GN=RAC2 PE=1 SV=1
P60763	RAC3	0.277591	0.556594	11671010	0	10659143	7.44338e+06	2357723	6310618	4995289	4.55454e+06	0.611891464	-0.708652323	Ras-related C3 botulinum toxin substrate 3 OS=Homo sapiens GN=RAC3 PE=1 SV=1
P54727	RAD23B	0.413088	0.383958	0	0	0	0	1671422	0	51901	574441	#DIV/0!	#DIV/0!	UV excision repair protein RAD23 homolog B OS=Homo sapiens GN=RAD23B PE=1 SV=1
P62826	RAN	0.581047	0.235789	0	20156849	0	6.71895e+06	5416840	16123893	0	7.18024e+06	1.068655771	0.095797215	GTP-binding nuclear protein Ran OS=Homo sapiens GN=RAN PE=1 SV=3
P43487	RANBP1	0.467536	0.330185	70611	90663	93584	84952.7	2172974	282787	65765	840509	9.89384677	3.306531556	Ran-specific GTPase-activating protein OS=Homo sapiens GN=RANBP1 PE=1 SV=1
P49792	RANBP2	0.335802	0.473917	202201	364962	299221	288795	80685	1590682	20847	564071	1.953191656	0.96583352	E3 SUMO-protein ligase RanBP2 OS=Homo sapiens GN=RANBP2 PE=1 SV=2
P52306	RAP1GDS1	0.431313	0.365208	133860	150196	313523	199193	317628	255239	403536	325468	1.633931246	0.708347278	Rap1 GTPase-GDP dissociation stimulator 1 OS=Homo sapiens GN=RAP1GDS1 PE=1 SV=3
P54136	RARS	0.2467	0.607831	8975228	547786	1935686	3.81957e+06	1603652	859863	0	821172	0.214990793	-2.217653217	Arginine--tRNA ligase, cytoplasmic OS=Homo sapiens GN=RARS PE=1 SV=2
Q9Y5S9	RBM8A	0.692744	0.159427	271836	0	27798	99878	107753	1343103	0	483619	4.842094021	2.275631093	RNA-binding protein 8A OS=Homo sapiens GN=RBM8A PE=1 SV=1
P38159	RBMX	0.0856712	1.06717	3960163	4560851	6240961	4.92066e+06	3863847	0	0	1287949	0.261743229	-1.933775879	RNA-binding motif protein, X chromosome OS=Homo sapiens GN=RBMX PE=1 SV=3
Q9P258	RCC2	0.215819	0.66591	3031864	4771084	699115	2834021	3123330	0	217734	1113688	0.392970977	-1.347505331	Protein RCC2 OS=Homo sapiens GN=RCC2 PE=1 SV=2
P35241	RDX	0.0369957	1.43185	177904127	69230243	93322875	1.13486e+08	70809600	98366667	52633214	7.39365e+07	0.651504658	-0.618152601	Radixin OS=Homo sapiens GN=RDX PE=1 SV=1
Q04206	RELA	0.415359	0.381576	241845	0	42253	94699.3	0	247240	37521	94920.3	1.002333702	0.003362897	Transcription factor p65 OS=Homo sapiens GN=RELA PE=1 SV=2
Q14699	RFTN1	0.249696	0.602588	0	363353	117700	160351	0	0	30823	10274.3	0.064074021	-3.96411666	Raftlin OS=Homo sapiens GN=RFTN1 PE=1 SV=4
P61586	RHOA	0.534618	0.271957	583708	35762	43491	220987	123237	577660	75620	258839	1.171286094	0.228093506	Transforming protein RhoA OS=Homo sapiens GN=RHOA PE=1 SV=1
O00584	RNASET2	0.164062	0.784993	8312399	5106117	512269	4643595	15424529	20646750	28836744	2.1636e+07	4.659322716	2.220120258	Ribonuclease T2 OS=Homo sapiens GN=RNASET2 PE=1 SV=2
Q9Y508	RNF114	0.141106	0.850455	322158	292591	25412	213387	0	0	0	0	0	#NUM!	E3 ubiquitin-protein ligase RNF114 OS=Homo sapiens GN=RNF114 PE=1 SV=1
P13489	RNH1	0.0355392	1.44929	61206967	60925500	47873629	5.66687e+07	64298617	34532406	70404341	56411788	0.995466445	-0.006555408	Ribonuclease inhibitor OS=Homo sapiens GN=RNH1 PE=1 SV=2
Q9H4A4	RNPEP	0.839191	0.0761391	21910078	7402948	1548774	1.02873e+07	27845759	35039130	13944883	25609924	2.489477995	1.315843263	Aminopeptidase B OS=Homo sapiens GN=RNPEP PE=1 SV=2
P62906	RPL10A	0.44528	0.351367	41351	86125	41187	56221	4290934	0	62671	1.4512e+06	25.81244849	4.689995093	60S ribosomal protein L10a OS=Homo sapiens GN=RPL10A PE=1 SV=2
P62913	RPL11	0.549315	0.260178	4273639	98344	13620	1.46187e+06	1459992	670642	49458	726697	0.497101995	-1.008386202	60S ribosomal protein L11 OS=Homo sapiens GN=RPL11 PE=1 SV=2
P30050	RPL12	0.0506091	1.29577	24762055	9985831	18383204	1.77104e+07	0	0	0	0	0	#NUM!	60S ribosomal protein L12 OS=Homo sapiens GN=RPL12 PE=1 SV=1
P50914	RPL14	0.419599	0.377165	7350596	0	25441	2458679	13198	0	0	4399.33	0.001789308	-9.12638276	60S ribosomal protein L14 OS=Homo sapiens GN=RPL14 PE=1 SV=4
P61313	RPL15	0.266991	0.573504	881804	0	1428296	770033	0	0	0	0	0	#NUM!	60S ribosomal protein L15 OS=Homo sapiens GN=RPL15 PE=1 SV=2
Q07020	RPL18	0.192291	0.716042	4499249	8093542	17010899	9.8679e+06	955140	0	0	318380	0.032264221	-4.953920992	60S ribosomal protein L18 OS=Homo sapiens GN=RPL18 PE=1 SV=2
Q02543	RPL18A	0.355248	0.449469	2373752	13796920	14793	5395155	1819	0	0	606.333	0.000112385	-13.11926565	60S ribosomal protein L18a OS=Homo sapiens GN=RPL18A PE=1 SV=2
P84098	RPL19	0.645131	0.190352	157736	55550	24258	79181.3	70325	389071	63331	174242	2.200548109	1.137862913	60S ribosomal protein L19 OS=Homo sapiens GN=RPL19 PE=1 SV=1
P46778	RPL21	0.433932	0.362578	45161	25691	26292	32381.3	2022644	105237	47503	725128	22.39339537	4.485001387	60S ribosomal protein L21 OS=Homo sapiens GN=RPL21 PE=1 SV=2
P35268	RPL22	0.198001	0.703332	19599822	0	13894465	1.11648e+07	1710271	0	0	570090	0.051061574	-4.291618192	60S ribosomal protein L22 OS=Homo sapiens GN=RPL22 PE=1 SV=2
P62750	RPL23A	0.216964	0.663613	1392572	3639373	7679824	4.23726e+06	683593	0	0	227864	0.053776386	-4.216883379	60S ribosomal protein L23a OS=Homo sapiens GN=RPL23A PE=1 SV=1
P47914	RPL29	0.189402	0.722615	0	4437931	3046136	2494689	0	0	462711	154237	0.061826143	-4.015639173	60S ribosomal protein L29 OS=Homo sapiens GN=RPL29 PE=1 SV=2
P39023	RPL3	0.243435	0.613617	2137515	1560636	0	1232717	1042212	0	0	347404	0.281819753	-1.827155362	60S ribosomal protein L3 OS=Homo sapiens GN=RPL3 PE=1 SV=2
P62888	RPL30	0.606919	0.216869	1523971	1890542	377073	1263862	10295764	1754484	1556683	4.53564e+06	3.588717492	1.843468357	60S ribosomal protein L30 OS=Homo sapiens GN=RPL30 PE=1 SV=2
P62910	RPL32	0.385228	0.414282	567825	5089403	471715	2042981	251996	3243700	481419	1325705	0.648907161	-0.623916009	60S ribosomal protein L32 OS=Homo sapiens GN=RPL32 PE=1 SV=2
P42766	RPL35	0.361647	0.441715	16501	0	56421	24307.3	9155	0	0	3051.67	0.125545103	-2.993722339	60S ribosomal protein L35 OS=Homo sapiens GN=RPL35 PE=1 SV=2
P36578	RPL4	0.394172	0.404314	90078	1302869	19018	470655	0	0	120237	40079	0.085155794	-3.553751504	60S ribosomal protein L4 OS=Homo sapiens GN=RPL4 PE=1 SV=5
P46777	RPL5	0.223372	0.650972	26967074	11700622	50449	1.2906e+07	1757919	4821	2507547	1423429	0.110291622	-3.180604895	60S ribosomal protein L5 OS=Homo sapiens GN=RPL5 PE=1 SV=3
P18124	RPL7	0.0772332	1.1122	18115536	4327519	7725304	1.00561e+07	1191882	0	8230719	3140867	0.312333893	-1.678838964	60S ribosomal protein L7 OS=Homo sapiens GN=RPL7 PE=1 SV=1
P62424	RPL7A	0.171567	0.765566	45506127	4157562	31929538	2.71977e+07	6497717	17869054	304410	8223727	0.302368002	-1.725622621	60S ribosomal protein L7a OS=Homo sapiens GN=RPL7A PE=1 SV=2
P62917	RPL8	0.520494	0.283584	0	3575433	0	1191811	337466	1191581	1084836	871294	0.731067538	-0.451923403	60S ribosomal protein L8 OS=Homo sapiens GN=RPL8 PE=1 SV=2
P05388	RPLP0	0.197244	0.704996	134787443	935360	95123629	7.69488e+07	3768453	11644946	12351809	9.25507e+06	0.120275664	-3.055583325	60S acidic ribosomal protein P0 OS=Homo sapiens GN=RPLP0 PE=1 SV=1
Q8NHW5	RPLP0P6	0.197002	0.70553	134787443	935360	95123629	7.69488e+07	3458471	11644946	12351809	9151742	0.118932858	-3.071780742	60S acidic ribosomal protein P0-like OS=Homo sapiens GN=RPLP0P6 PE=5 SV=1
P05387	RPLP2	0.340653	0.467688	42290103	4720996	1484125	1.61651e+07	3012324	3637646	2374588	3008186	0.186091686	-2.425914493	60S acidic ribosomal protein P2 OS=Homo sapiens GN=RPLP2 PE=1 SV=1
P46783	RPS10	0.387611	0.411604	704779	100825	0	268535	11765	386038	0	132601	0.493794718	-1.01801669	40S ribosomal protein S10 OS=Homo sapiens GN=RPS10 PE=1 SV=1
Q9NQ39	RPS10P5	0.25649	0.59093	255301	69089	0	108130	0	0	0	0	0	#NUM!	Putative 40S ribosomal protein S10-like OS=Homo sapiens GN=RPS10P5 PE=5 SV=1
P62280	RPS11	0.658963	0.181139	47016	22438	41898	37117.3	254195	3970	104248	120804	3.254660895	1.702507236	40S ribosomal protein S11 OS=Homo sapiens GN=RPS11 PE=1 SV=3
P25398	RPS12	0.272361	0.564855	12880307	5689758	26377333	14982466	11480571	6579138	2687283	6915664	0.461583827	-1.115335418	40S ribosomal protein S12 OS=Homo sapiens GN=RPS12 PE=1 SV=3
P62277	RPS13	0.394886	0.403528	0	505710	6296082	2267264	248585	32769	0	93784.7	0.041364687	-4.595456509	40S ribosomal protein S13 OS=Homo sapiens GN=RPS13 PE=1 SV=2
P62263	RPS14	0.195246	0.709419	135184	155955	161984	151041	276552	34872	19230	110218	0.729722393	-0.454580368	40S ribosomal protein S14 OS=Homo sapiens GN=RPS14 PE=1 SV=3
P08708	RPS17	0.479184	0.319498	58147	330081	0	129409	4485569	0	47367	1.51098e+06	11.67596361	3.545469714	40S ribosomal protein S17 OS=Homo sapiens GN=RPS17 PE=1 SV=2
P0CW22	RPS17L	0.479184	0.319498	58147	330081	0	129409	4485569	0	47367	1.51098e+06	11.67596361	3.545469714	40S ribosomal protein S17-like OS=Homo sapiens GN=RPS17L PE=1 SV=1
P62269	RPS18	0.184268	0.734549	5520412	3869932	0	3.13011e+06	34590	0	0	11530	0.003683571	-8.084679186	40S ribosomal protein S18 OS=Homo sapiens GN=RPS18 PE=1 SV=3
P15880	RPS2	0.185791	0.730976	0	16775679	14978093	1.05846e+07	0	0	0	0	0	#NUM!	40S ribosomal protein S2 OS=Homo sapiens GN=RPS2 PE=1 SV=2
P60866	RPS20	0.0196464	1.70672	24555533	12739649	8811835	1.5369e+07	2360155	8424610	2836311	4.54036e+06	0.295423059	-1.759145656	40S ribosomal protein S20 OS=Homo sapiens GN=RPS20 PE=1 SV=1
P62979	RPS27A	0.334182	0.476017	1416030	0	4576326	1997452	22784	0	0	7594.67	0.003802177	-8.038958474	Ubiquitin-40S ribosomal protein S27a OS=Homo sapiens GN=RPS27A PE=1 SV=2
P62857	RPS28	0.23684	0.625546	0	510660	872432	461031	0	4037	0	1345.67	0.002918822	-8.420397822	40S ribosomal protein S28 OS=Homo sapiens GN=RPS28 PE=1 SV=1
P23396	RPS3	0.12745	0.89466	38796495	60785609	13935050	3.78391e+07	10659463	7395784	6584635	8213294	0.217058666	-2.203843073	40S ribosomal protein S3 OS=Homo sapiens GN=RPS3 PE=1 SV=2
P61247	RPS3A	0.00582631	2.23461	73129813	43308344	31731635	4.93899e+07	0	778776	110745	296507	0.00600339	-7.380006969	40S ribosomal protein S3a OS=Homo sapiens GN=RPS3A PE=1 SV=2
P62701	RPS4X	0.186284	0.729824	8820752	7130159	21516	5.32414e+06	245039	0	47349	97462.7	0.018305797	-5.771555633	40S ribosomal protein S4, X isoform OS=Homo sapiens GN=RPS4X PE=1 SV=2
P46782	RPS5	0.64376	0.191276	0	1540639	0	513546	28950	0	11291194	3.77338e+06	7.347694041	2.877291554	40S ribosomal protein S5 OS=Homo sapiens GN=RPS5 PE=1 SV=4
P62753	RPS6	0.474743	0.323542	10691756	101531	51115	3.6148e+06	1894383	407072	71055	790837	0.218777393	-2.192464426	40S ribosomal protein S6 OS=Homo sapiens GN=RPS6 PE=1 SV=1
P62241	RPS8	0.421521	0.375181	30419	0	0	10139.7	19352780	75518	59748	6.49602e+06	640.6537362	9.323401002	40S ribosomal protein S8 OS=Homo sapiens GN=RPS8 PE=1 SV=2
P46781	RPS9	0.810861	0.0910538	0	636539	21531	219357	660286	420794	0	360360	1.642803957	0.716160327	40S ribosomal protein S9 OS=Homo sapiens GN=RPS9 PE=1 SV=3
P08865	RPSA	0.0676165	1.16995	66421517	55604784	83005938	6.83441e+07	1282938	30406622	30270	1.05733e+07	0.154706548	-2.692393831	40S ribosomal protein SA OS=Homo sapiens GN=RPSA PE=1 SV=4
Q9P2E9	RRBP1	0.259661	0.585594	1459394	2832086	92074	1.46118e+06	178749	545701	174927	299792	0.205170736	-2.285103125	Ribosome-binding protein 1 OS=Homo sapiens GN=RRBP1 PE=1 SV=4
Q9NQC3	RTN4	0.186776	0.728678	25455610	22162735	15128	1.58778e+07	12724	0	0	4241.33	0.000267123	-11.87020775	Reticulon-4 OS=Homo sapiens GN=RTN4 PE=1 SV=2
P31949	S100A11	0.323982	0.489479	32839230	3754967	80025753	3.88733e+07	1530153	30970782	12701891	1.50676e+07	0.387608004	-1.367329734	Protein S100-A11 OS=Homo sapiens GN=S100A11 PE=1 SV=2
P06702	S100A9	0.235071	0.628802	0	0	0	0	1084834	5778000	0	2.28761e+06	#DIV/0!	#DIV/0!	Protein S100-A9 OS=Homo sapiens GN=S100A9 PE=1 SV=1
Q15424	SAFB	0.147276	0.831867	4287485	6838908	1432994	4.18646e+06	3418884	0	0	1139628	0.272217426	-1.877168671	Scaffold attachment factor B1 OS=Homo sapiens GN=SAFB PE=1 SV=4
P82979	SARNP	0.619907	0.207673	23247	13573	0	12273.3	55646	59725	3632	39667.7	3.232020641	1.692436412	SAP domain-containing ribonucleoprotein OS=Homo sapiens GN=SARNP PE=1 SV=3
P49591	SARS	0.270656	0.567582	1654979	4142003	199225	1.99874e+06	410884	223227	49092	227734	0.113939195	-3.133663974	Serine--tRNA ligase, cytoplasmic OS=Homo sapiens GN=SARS PE=1 SV=3
Q15020	SART3	0.383249	0.416519	0	320233	35695	118643	23309	0	68476	30595	0.257875188	-1.955255126	Squamous cell carcinoma antigen recognized by T-cells 3 OS=Homo sapiens GN=SART3 PE=1 SV=1
Q8WVM8	SCFD1	0.217635	0.662272	30015	0	18308	16107.7	9577	0	0	3192.33	0.198187199	-2.335064316	Sec1 family domain-containing protein 1 OS=Homo sapiens GN=SCFD1 PE=1 SV=4
Q9HB40	SCPEP1	0.107626	0.968081	11478677	2641494	2793405	5.63786e+06	0	0	0	0	0	#NUM!	Retinoid-inducible serine carboxypeptidase OS=Homo sapiens GN=SCPEP1 PE=1 SV=1
P34741	SDC2	0.0530151	1.2756	12579476	3723632	5048849	7117319	12969	111106	127028	83701	0.011760187	-6.40994523	Syndecan-2 OS=Homo sapiens GN=SDC2 PE=1 SV=2
O00560	SDCBP	0.184565	0.733852	749973	0	459690	403221	0	0	0	0	0	#NUM!	Syntenin-1 OS=Homo sapiens GN=SDCBP PE=1 SV=1
Q9BRK5	SDF4	0.0733782	1.13443	578686	219573	20060	272773	833990	3614946	3832284	2.76041e+06	10.11979436	3.339108069	45 kDa calcium-binding protein OS=Homo sapiens GN=SDF4 PE=1 SV=1
P31040	SDHA	0.450029	0.346759	1784394	6422817	0	2735737	20125	7925322	921983	2955810	1.080443771	0.111623992	Succinate dehydrogenase [ubiquinone] flavoprotein subunit, mitochondrial OS=Homo sapiens GN=SDHA PE=1 SV=2
O75396	SEC22B	0.390876	0.407961	0	243335	3295354	1179563	0	0	0	0	0	#NUM!	Vesicle-trafficking protein SEC22b OS=Homo sapiens GN=SEC22B PE=1 SV=4
Q15437	SEC23B	0.00691092	2.16046	3197993	2221340	1417804	2.27905e+06	1333140	0	0	444380	0.194985123	-2.35856404	Protein transport protein Sec23B OS=Homo sapiens GN=SEC23B PE=1 SV=2
O95486	SEC24A	0.355249	0.449467	81097	853040	34341	322826	0	0	0	0	0	#NUM!	Protein transport protein Sec24A OS=Homo sapiens GN=SEC24A PE=1 SV=2
O94979	SEC31A	0.227128	0.64373	294311	1341639	352892	662947	245300	89864	271911	202358	0.305240436	-1.711982001	Protein transport protein Sec31A OS=Homo sapiens GN=SEC31A PE=1 SV=3
O75326	SEMA7A	0.421104	0.375611	0	618551	13855	210802	27378	0	27900	18426	0.087409038	-3.516073731	Semaphorin-7A OS=Homo sapiens GN=SEMA7A PE=1 SV=1
Q9NVA2	SEPTIN11	0.34453	0.462773	1611	574267	2746638	1.10751e+06	27112	177109	39605	81275.3	0.073385952	-3.768352268	Septin-11 OS=Homo sapiens GN=SEPT11 PE=1 SV=3
Q15019	SEPTIN2	0.404916	0.392635	504285	1000835	6314622	2.60658e+06	2796566	99817	68737	988373	0.379183866	-1.399030516	Septin-2 OS=Homo sapiens GN=SEPT2 PE=1 SV=1
Q9UHD8	SEPTIN9	0.418254	0.37856	0	621672	42870	221514	129529	0	0	43176.3	0.194914693	-2.359085246	Septin-9 OS=Homo sapiens GN=SEPT9 PE=1 SV=2
P50452	SERPINB8	0.456461	0.340596	2781379	0	18796	933392	352701	0	0	117567	0.125956771	-2.988999421	Serpin B8 OS=Homo sapiens GN=SERPINB8 PE=1 SV=2
P36955	SERPINF1	0.102548	0.989074	721565	508368	82850	437594	16652385	36521897	7676443	20283575	46.35246267	5.534574085	Pigment epithelium-derived factor OS=Homo sapiens GN=SERPINF1 PE=1 SV=4
P05155	SERPING1	0.362221	0.441027	200087	5954914	40384595	1.55132e+07	178631	285293	679120	381015	0.024560677	-5.347505843	Plasma protease C1 inhibitor OS=Homo sapiens GN=SERPING1 PE=1 SV=2
P50454	SERPINH1	0.871344	0.0598101	25463	46039	15976	29159.3	122364	107028	3935	77775.7	2.667264912	1.41536112	Serpin H1 OS=Homo sapiens GN=SERPINH1 PE=1 SV=2
Q99574	SERPINI1	0.384424	0.415189	0	0	0	0	0	362071	4029802	1.46396e+06	#DIV/0!	#DIV/0!	Neuroserpin OS=Homo sapiens GN=SERPINI1 PE=1 SV=1
Q01105	SET	0.0125806	1.9003	31281609	26004788	25330431	2.75389e+07	664312	1339264	3778600	1927392	0.069987872	-3.836751242	Protein SET OS=Homo sapiens GN=SET PE=1 SV=3
P0DME0	SETSIP	0.00791745	2.10141	30803515	26008249	14263690	23691818	12975	34940	3806334	1.28475e+06	0.054227568	-4.204829726	Protein SETSIP OS=Homo sapiens GN=SETSIP PE=1 SV=1
Q12874	SF3A3	0.397578	0.400578	0	1034513	49536	361350	47845	0	0	15948.3	0.044135459	-4.501917994	Splicing factor 3A subunit 3 OS=Homo sapiens GN=SF3A3 PE=1 SV=1
O75533	SF3B1	0.287639	0.541152	3123378	3227968	9041	2120129	528312	4686950	0	1.73842e+06	0.819959855	-0.286374818	Splicing factor 3B subunit 1 OS=Homo sapiens GN=SF3B1 PE=1 SV=3
Q13435	SF3B2	0.947008	0.0236465	909572	1969824	1644637	1508011	7286512	0	829908	2.70547e+06	1.794067373	0.843234069	Splicing factor 3B subunit 2 OS=Homo sapiens GN=SF3B2 PE=1 SV=2
Q15393	SF3B3	0.297116	0.527074	12255232	2629619	68636	4.9845e+06	1124292	62917	47048	411419	0.082539745	-3.598767213	Splicing factor 3B subunit 3 OS=Homo sapiens GN=SF3B3 PE=1 SV=4
Q15427	SF3B4	0.375671	0.425192	0	333456	21851	118436	0	0	0	0	0	#NUM!	Splicing factor 3B subunit 4 OS=Homo sapiens GN=SF3B4 PE=1 SV=1
Q9Y3B4	SF3B6	0.262033	0.581644	91463	153054	0	81505.7	0	0	44382	14794	0.181508852	-2.461888185	Splicing factor 3B subunit 6 OS=Homo sapiens GN=SF3B6 PE=1 SV=1
P23246	SFPQ	0.0332493	1.47822	19943171	18188675	20388660	1.95068e+07	5357028	3931297	3034578	4.10763e+06	0.210574102	-2.247600081	Splicing factor, proline- and glutamine-rich OS=Homo sapiens GN=SFPQ PE=1 SV=2
O43765	SGTA	0.727193	0.138351	32644202	6645934	102487	1.31309e+07	31531014	7461883	736273	1.32431e+07	1.008543402	0.01227317	Small glutamine-rich tetratricopeptide repeat-containing protein alpha OS=Homo sapiens GN=SGTA PE=1 SV=1
O75368	SH3BGRL	0.537719	0.269444	3178528	11330	112801	1.10089e+06	16433847	47077	20513	5500479	4.99640956	2.320891741	SH3 domain-binding glutamic acid-rich-like protein OS=Homo sapiens GN=SH3BGRL PE=1 SV=1
Q9H299	SH3BGRL3	0.51339	0.289552	339839	31581389	54613323	2.88449e+07	46951081	26627981	66173114	4.65841e+07	1.614987013	0.691522563	SH3 domain-binding glutamic acid-rich-like protein 3 OS=Homo sapiens GN=SH3BGRL3 PE=1 SV=1
Q9Y3L3	SH3BP1	0.461674	0.335664	0	574660	8663	194441	123682	0	0	41227.3	0.212030042	-2.237659406	SH3 domain-binding protein 1 OS=Homo sapiens GN=SH3BP1 PE=1 SV=3
Q96B97	SH3KBP1	0.403792	0.393842	482332	0	20480	167604	38826	0	0	12942	0.077217728	-3.694924093	SH3 domain-containing kinase-binding protein 1 OS=Homo sapiens GN=SH3KBP1 PE=1 SV=2
P34897	SHMT2	0.321358	0.493011	1811419	354516	0	721978	0	566321	0	188774	0.261467219	-1.935298015	Serine hydroxymethyltransferase, mitochondrial OS=Homo sapiens GN=SHMT2 PE=1 SV=3
Q9HAT2	SIAE	0.486888	0.312571	56972	39756	63946	53558	1271704	40505	85415	465875	8.698507537	3.120767889	Sialate O-acetylesterase OS=Homo sapiens GN=SIAE PE=1 SV=1
Q9H173	SIL1	0.538639	0.268702	0	740013	20859	253624	103305	0	548434	217246	0.856568516	-0.223359444	Nucleotide exchange factor SIL1 OS=Homo sapiens GN=SIL1 PE=1 SV=1
P78324	SIRPA	0.459372	0.337836	69836	0	10353	26729.7	23214	0	29484	17566	0.65717243	-0.605656138	Tyrosine-protein phosphatase non-receptor type substrate 1 OS=Homo sapiens GN=SIRPA PE=1 SV=2
Q5TFQ8	SIRPB1	0.459372	0.337836	69836	0	10353	26729.7	23214	0	29484	17566	0.65717243	-0.605656138	Signal-regulatory protein beta-1 isoform 3 OS=Homo sapiens GN=SIRPB1 PE=1 SV=1
P63208	SKP1	0.40751	0.389861	0	1914566	39103	651223	0	0	0	0	0	#NUM!	S-phase kinase-associated protein 1 OS=Homo sapiens GN=SKP1 PE=1 SV=2
O14745	SLC9A3R1	0.42957	0.366966	56278	20959	3271480	1116239	132135	97078	221362	150192	0.134551531	-2.893769286	Na(+)/H(+) exchange regulatory cofactor NHE-RF1 OS=Homo sapiens GN=SLC9A3R1 PE=1 SV=4
O00193	SMAP	0.262177	0.581406	787433	2069552	324061	1.06035e+06	479232	87881	1078122	548412	0.517199374	-0.951207566	Small acidic protein OS=Homo sapiens GN=SMAP PE=1 SV=1
Q92922	SMARCC1	0.424026	0.372608	253658	50380963	7109	1.68806e+07	276884	0	994376	423753	0.025103013	-5.315995663	SWI/SNF complex subunit SMARCC1 OS=Homo sapiens GN=SMARCC1 PE=1 SV=3
Q8TAQ2	SMARCC2	0.287882	0.540786	253658	212227	0	155295	183147	0	0	61049	0.393116327	-1.346971812	SWI/SNF complex subunit SMARCC2 OS=Homo sapiens GN=SMARCC2 PE=1 SV=1
Q969G3	SMARCE1	0.308521	0.510716	519979	52445	20850	197758	0	0	0	0	0	#NUM!	SWI/SNF-related matrix-associated actin-dependent regulator of chromatin subfamily E member 1 OS=Homo sapiens GN=SMARCE1 PE=1 SV=2
Q7KZF4	SND1	0.0761054	1.11858	37292073	18379052	7890284	2.11871e+07	3857508	15758807	4685321	8.10055e+06	0.382333186	-1.387097666	Staphylococcal nuclease domain-containing protein 1 OS=Homo sapiens GN=SND1 PE=1 SV=1
O75643	SNRNP200	0.513916	0.289107	0	490765	32376	174380	582893	1404328	767971	918397	5.266633661	2.396881111	U5 small nuclear ribonucleoprotein 200 kDa helicase OS=Homo sapiens GN=SNRNP200 PE=1 SV=2
P08579	SNRPB2	0.551384	0.258546	0	84879	102314	62397.7	18956	0	344020	120992	1.939046866	0.955347673	U2 small nuclear ribonucleoprotein B'' OS=Homo sapiens GN=SNRPB2 PE=1 SV=1
P62314	SNRPD1	0.0835039	1.07829	10614833	17683062	17919110	1.54057e+07	557690	8834617	8482213	5.95817e+06	0.386752019	-1.370519271	Small nuclear ribonucleoprotein Sm D1 OS=Homo sapiens GN=SNRPD1 PE=1 SV=1
P62316	SNRPD2	0.340501	0.467881	856523	11426160	874289	4.38566e+06	55592	0	158648	71413.3	0.016283382	-5.940455823	Small nuclear ribonucleoprotein Sm D2 OS=Homo sapiens GN=SNRPD2 PE=1 SV=1
P62318	SNRPD3	0.2028	0.692933	24812	21654644	14223647	11967701	3975191	897012	79576	1650593	0.137920642	-2.858089704	Small nuclear ribonucleoprotein Sm D3 OS=Homo sapiens GN=SNRPD3 PE=1 SV=1
O60749	SNX2	0.422803	0.373861	481409	375820	18819917	6.55905e+06	2261	3878881	558615	1479919	0.225630129	-2.147968364	Sorting nexin-2 OS=Homo sapiens GN=SNX2 PE=1 SV=2
Q9UNH7	SNX6	0.187291	0.727484	39712	211561	148399	133224	8666	26763	286177	107202	0.804674833	-0.313522183	Sorting nexin-6 OS=Homo sapiens GN=SNX6 PE=1 SV=1
Q9Y5X1	SNX9	0.134818	0.870253	2052524	2349504	314377	1572135	160541	134649	35044	110078	0.07001816	-3.83612704	Sorting nexin-9 OS=Homo sapiens GN=SNX9 PE=1 SV=1
P00441	SOD1	0.425071	0.371539	0	29490	56116	28535.3	21471854	0	54125	7.17533e+06	251.454092	7.974151221	Superoxide dismutase [Cu-Zn] OS=Homo sapiens GN=SOD1 PE=1 SV=2
P04179	SOD2	0.0666136	1.17644	155052607	206239940	236428608	199240385	914538	979896	898322	930919	0.004672339	-7.741639262	Superoxide dismutase [Mn], mitochondrial OS=Homo sapiens GN=SOD2 PE=1 SV=2
O60271	SPAG9	0.400948	0.396912	0	124343	16214	46852.3	13930	40310	19223	24487.7	0.522656289	-0.936065587	C-Jun-amino-terminal kinase-interacting protein 4 OS=Homo sapiens GN=SPAG9 PE=1 SV=4
P10451	SPP1	0.00549411	2.2601	15550248	7622874	7232811	10135311	5967165	188973	1578015	2578051	0.254363285	-1.975037649	Osteopontin OS=Homo sapiens GN=SPP1 PE=1 SV=1
Q9Y6N5	SQRDL	0.259205	0.586356	852415	2609135	175563	1212371	0	0	0	0	0	#NUM!	Sulfide:quinone oxidoreductase, mitochondrial OS=Homo sapiens GN=SQRDL PE=1 SV=1
Q13501	SQSTM1	0.747887	0.126164	328766	170208	105995	201656	631451	136046	76698	281398	1.395435138	0.480715067	Sequestosome-1 OS=Homo sapiens GN=SQSTM1 PE=1 SV=1
P37108	SRP14	0.345742	0.461248	0	1854654	8445673	3.43344e+06	462395	0	359504	273966	0.079793486	-3.647585211	Signal recognition particle 14 kDa protein OS=Homo sapiens GN=SRP14 PE=1 SV=2
P61011	SRP54	0.845387	0.0729444	0	168515	0	56171.7	0	461801	57110	172970	3.079316381	1.622610103	Signal recognition particle 54 kDa protein OS=Homo sapiens GN=SRP54 PE=1 SV=1
Q8IYB3	SRRM1	0.326241	0.486461	3766005	514144	0	1.42672e+06	0	37028	0	12342.7	0.008651101	-6.852900583	Serine/arginine repetitive matrix protein 1 OS=Homo sapiens GN=SRRM1 PE=1 SV=2
Q9BXP5	SRRT	0.43355	0.362961	0	1741601	0	580534	5877	190959	0	65612	0.113020146	-3.145348132	Serrate RNA effector molecule homolog OS=Homo sapiens GN=SRRT PE=1 SV=1
Q07955	SRSF1	0.400921	0.396941	1528	511161	1192898	568529	9971	0	1877064	629012	1.106384488	0.145852835	Serine/arginine-rich splicing factor 1 OS=Homo sapiens GN=SRSF1 PE=1 SV=2
Q13247	SRSF6	0.807033	0.0931089	23019	194627	0	72548.7	458757	55222	51423	188467	2.597805611	1.377293481	Serine/arginine-rich splicing factor 6 OS=Homo sapiens GN=SRSF6 PE=1 SV=2
P05455	SSB	0.10137	0.994091	10595265	9227631	16182768	12001888	2622853	33551	20330	892245	0.074342026	-3.749678189	Lupus La protein OS=Homo sapiens GN=SSB PE=1 SV=2
Q04837	SSBP1	0.387587	0.411631	9371797	1443684	11660	3609047	0	2191013	3087216	1.75941e+06	0.487499793	-1.036526488	Single-stranded DNA-binding protein, mitochondrial OS=Homo sapiens GN=SSBP1 PE=1 SV=1
P50502	ST13	0.178013	0.749549	31767075	6433505	38574582	2.55917e+07	610607	580556	2815869	1.33568e+06	0.052191775	-4.260033715	Hsc70-interacting protein OS=Homo sapiens GN=ST13 PE=1 SV=2
Q8IZP2	ST13P4	0.158653	0.799553	31767075	8669788	38557458	2.63314e+07	509767	580556	2812687	1.301e+06	0.049408742	-4.339089876	Putative protein FAM10A4 OS=Homo sapiens GN=ST13P4 PE=5 SV=1
Q8NFI4	ST13P5	0.328116	0.483972	20080300	2632360	17124	7.57659e+06	29028	0	3181	10736.3	0.001417039	-9.462904389	Putative protein FAM10A5 OS=Homo sapiens GN=ST13P5 PE=5 SV=1
P42224	STAT1	0.0323688	1.48987	127475147	48376310	68426905	8.14261e+07	275859	1257231	1048372	860487	0.010567706	-6.564193905	Signal transducer and activator of transcription 1-alpha/beta OS=Homo sapiens GN=STAT1 PE=1 SV=2
P52630	STAT2	0.264723	0.577209	3799406	1242168	0	1.68052e+06	2016	1481804	0	494607	0.294316815	-1.764558128	Signal transducer and activator of transcription 2 OS=Homo sapiens GN=STAT2 PE=1 SV=1
P40763	STAT3	0.406609	0.390823	562405	58808	5866690	2.16263e+06	145810	618448	465296	409851	0.189514856	-2.399617153	Signal transducer and activator of transcription 3 OS=Homo sapiens GN=STAT3 PE=1 SV=2
P31948	STIP1	0.216387	0.664769	27705967	28739882	70102914	42182921	8504095	63016020	3729899	25083338	0.594632553	-0.74992965	Stress-induced-phosphoprotein 1 OS=Homo sapiens GN=STIP1 PE=1 SV=1
O94804	STK10	0.42799	0.368566	0	10790198	20511	3.60357e+06	179038	119909	184447	161131	0.044714366	-4.483117766	Serine/threonine-protein kinase 10 OS=Homo sapiens GN=STK10 PE=1 SV=1
Q9P289	STK26	0.432989	0.363523	24782	7273479	0	2.43275e+06	36550	113425	553494	234490	0.096388578	-3.374993991	Serine/threonine-protein kinase 26 OS=Homo sapiens GN=STK26 PE=1 SV=2
Q9Y3F4	STRAP	0.564433	0.248387	1018040	1130773	2131	716981	915952	15392541	152696	5487063	7.653006773	2.936026676	Serine-threonine kinase receptor-associated protein OS=Homo sapiens GN=STRAP PE=1 SV=1
Q86Y82	STX12	0.159817	0.796377	10000874	5368868	437665	5.26914e+06	224400	0	50647	91682.3	0.017399881	-5.844778754	Syntaxin-12 OS=Homo sapiens GN=STX12 PE=1 SV=1
Q15833	STXBP2	0.39545	0.402909	3380051	0	35245	1138432	444322	7957663	19108868	9.17028e+06	8.055188481	3.009918347	Syntaxin-binding protein 2 OS=Homo sapiens GN=STXBP2 PE=1 SV=2
P61956	SUMO2	0.496399	0.304169	35176021	22643131	16179	1.92784e+07	16642641	61484541	11218396	2.97819e+07	1.54482695	0.627445238	Small ubiquitin-related modifier 2 OS=Homo sapiens GN=SUMO2 PE=1 SV=3
P55854	SUMO3	0.496399	0.304169	35176021	22643131	16179	1.92784e+07	16642641	61484541	11218396	2.97819e+07	1.54482695	0.627445238	Small ubiquitin-related modifier 3 OS=Homo sapiens GN=SUMO3 PE=1 SV=2
Q6EEV6	SUMO4	0.496399	0.304169	35176021	22643131	16179	1.92784e+07	16642641	61484541	11218396	2.97819e+07	1.54482695	0.627445238	Small ubiquitin-related modifier 4 OS=Homo sapiens GN=SUMO4 PE=1 SV=2
Q9Y5B9	SUPT16H	0.240601	0.618703	681325	0	869423	516916	0	0	0	0	0	#NUM!	FACT complex subunit SPT16 OS=Homo sapiens GN=SUPT16H PE=1 SV=1
O60506	SYNCRIP	0.0673864	1.17143	13994999	25169713	10876844	1.66805e+07	0	0	0	0	0	#NUM!	Heterogeneous nuclear ribonucleoprotein Q OS=Homo sapiens GN=SYNCRIP PE=1 SV=2
Q92804	TAF15	0.477051	0.321435	0	0	24531	8177	28807	357107	0	128638	15.73168644	3.975601431	TATA-binding protein-associated factor 2N OS=Homo sapiens GN=TAF15 PE=1 SV=1
P37802	TAGLN2	0.0472854	1.32527	86880806	103966529	101132165	97326500	85191492	73293800	42410651	6.69653e+07	0.68804811	-0.539418651	Transgelin-2 OS=Homo sapiens GN=TAGLN2 PE=1 SV=3
Q9UI15	TAGLN3	0.178442	0.748504	40598823	8954791	32850397	2.7468e+07	17973815	31197843	12887885	2.06865e+07	0.753113134	-0.409061489	Transgelin-3 OS=Homo sapiens GN=TAGLN3 PE=1 SV=2
P37837	TALDO1	0.120616	0.918595	152773111	58557432	146803587	1.19378e+08	29346066	136391091	41814742	6.9184e+07	0.579536776	-0.787027881	Transaldolase OS=Homo sapiens GN=TALDO1 PE=1 SV=2
O75347	TBCA	0.60254	0.220014	108680	106491	51515	88895.3	489526	342548	98773	310282	3.490423194	1.803401966	Tubulin-specific chaperone A OS=Homo sapiens GN=TBCA PE=1 SV=3
Q99426	TBCB	0.358812	0.445134	14539	97976	24148	45554.3	64249	0	26276	30175	0.66239582	-0.594234525	Tubulin-folding cofactor B OS=Homo sapiens GN=TBCB PE=1 SV=2
P23193	TCEA1	0.484862	0.314382	14045	105780	80243	66689.3	166042	80982	28944	91989.3	1.379371014	0.464010555	Transcription elongation factor A protein 1 OS=Homo sapiens GN=TCEA1 PE=1 SV=2
Q15560	TCEA2	0.279019	0.554367	0	61389	14426	25271.7	0	0	0	0	0	#NUM!	Transcription elongation factor A protein 2 OS=Homo sapiens GN=TCEA2 PE=1 SV=1
Q15369	TCEB1	0.653568	0.184709	0	1260394	1188528	816307	9611548	102235	457086	3.39029e+06	4.153202511	2.05422422	Transcription elongation factor B polypeptide 1 OS=Homo sapiens GN=TCEB1 PE=1 SV=1
P17987	TCP1	0.0369161	1.43278	29365732	17248254	22194579	2.29362e+07	23808999	9097067	172374	1.10261e+07	0.480731432	-1.056696959	T-complex protein 1 subunit alpha OS=Homo sapiens GN=TCP1 PE=1 SV=1
Q9UGI8	TES	0.422736	0.373931	7192	6895	5519877	1.84465e+06	11972	26798	20937	19902.3	0.010789192	-6.534269367	Testin OS=Homo sapiens GN=TES PE=1 SV=1
P48307	TFPI2	0.396669	0.401572	0	3420289	156996	1.19243e+06	57977	28776	94855	60536	0.050766992	-4.2999654	Tissue factor pathway inhibitor 2 OS=Homo sapiens GN=TFPI2 PE=1 SV=1
P01137	TGFB1	0.437462	0.359059	152129	0	10143	54090.7	24409	0	28942	17783.7	0.328775143	-1.604826867	Transforming growth factor beta-1 OS=Homo sapiens GN=TGFB1 PE=1 SV=2
Q15582	TGFBI	0.201413	0.695913	1010727	8210614	13255972	7.49244e+06	508799193	116279060	446642500	357240251	47.68010985	5.575315655	Transforming growth factor-beta-induced protein ig-h3 OS=Homo sapiens GN=TGFBI PE=1 SV=1
P21980	TGM2	0.105663	0.976076	14172419	6682031	2215805	7690085	539946	5626729	1599292	2.58866e+06	0.336622504	-1.570796469	Protein-glutamine gamma-glutamyltransferase 2 OS=Homo sapiens GN=TGM2 PE=1 SV=2
P52888	THOP1	0.0351533	1.45403	3226974	2071818	2757212	2.68533e+06	728907	2864097	827704	1.47357e+06	0.548746997	-0.865786956	Thimet oligopeptidase OS=Homo sapiens GN=THOP1 PE=1 SV=2
Q9Y2W1	THRAP3	0.41559	0.381335	550787	33301734	59303	1.13039e+07	117990	24724	77117	73277	0.006482429	-7.269249728	Thyroid hormone receptor-associated protein 3 OS=Homo sapiens GN=THRAP3 PE=1 SV=2
P01033	TIMP1	0.0154046	1.81235	247359613	168259770	101795482	1.72472e+08	86476662	232030432	178082051	165529715	0.959750441	-0.059268777	Metalloproteinase inhibitor 1 OS=Homo sapiens GN=TIMP1 PE=1 SV=1
P16035	TIMP2	0.175648	0.755357	196435	27419	221645	148500	74242600	168021549	3246491	81836880	551.091338	9.106147641	Metalloproteinase inhibitor 2 OS=Homo sapiens GN=TIMP2 PE=1 SV=2
P29401	TKT	0.161659	0.7914	197677780	86234918	143901019	1.42605e+08	211287912	255163388	79988769	1.82147e+08	1.27728506	0.353080536	Transketolase OS=Homo sapiens GN=TKT PE=1 SV=3
Q9Y490	TLN1	0.117266	0.930827	418429748	120656811	351390849	2.96826e+08	69481840	167238636	83148299	106622925	0.359210433	-1.477098844	Talin-1 OS=Homo sapiens GN=TLN1 PE=1 SV=3
Q9Y4G6	TLN2	0.0140472	1.85241	59429403	27480550	33638058	4.01827e+07	3790950	0	20066515	7.95249e+06	0.197908408	-2.337095186	Talin-2 OS=Homo sapiens GN=TLN2 PE=1 SV=4
Q5SWH9	TMEM69	0.212991	0.671638	351302	594707	28964	324991	13707	0	0	4569	0.014058851	-6.152377513	Transmembrane protein 69 OS=Homo sapiens GN=TMEM69 PE=2 SV=1
P42166	TMPO	0.686181	0.163561	1668546	374396	118249	720397	599395	3150612	501419	1417142	1.967168103	0.976120248	Lamina-associated polypeptide 2, isoform alpha OS=Homo sapiens GN=TMPO PE=1 SV=2
P63313	TMSB10	0.121539	0.915286	91634842	22010908	74323475	6.26564e+07	5176931	27303679	21049184	1.78433e+07	0.284779564	-1.812082472	Thymosin beta-10 OS=Homo sapiens GN=TMSB10 PE=1 SV=2
P62328	TMSB4X	0.00744465	2.12816	399357657	395814061	217373757	3.37515e+08	45687661	476418306	287295110	269800359	0.799372568	-0.323060029	Thymosin beta-4 OS=Homo sapiens GN=TMSB4X PE=1 SV=2
P98066	TNFAIP6	0.431648	0.36487	0	5130954	11779	1.71424e+06	49465	176392	229833	151897	0.088608528	-3.496410637	Tumor necrosis factor-inducible gene 6 protein OS=Homo sapiens GN=TNFAIP6 PE=1 SV=2
O95379	TNFAIP8	0.326439	0.486198	1132804	152457	0	428420	0	0	0	0	0	#NUM!	Tumor necrosis factor alpha-induced protein 8 OS=Homo sapiens GN=TNFAIP8 PE=1 SV=1
P20333	TNFRSF1B	0.456255	0.340792	13653	10888	197298	73946.3	44973	36354	55500	45609	0.616785146	-0.697160074	Tumor necrosis factor receptor superfamily member 1B OS=Homo sapiens GN=TNFRSF1B PE=1 SV=3
P11387	TOP1	0.32853	0.483425	1286714	283147	32083	533981	378997	50855	26428	152093	0.284828933	-1.811832393	DNA topoisomerase 1 OS=Homo sapiens GN=TOP1 PE=1 SV=2
Q5JTV8	TOR1AIP1	0.436804	0.359714	64782	0	22278	29020	53060	0	3152	18737.3	0.645669653	-0.631131874	Torsin-1A-interacting protein 1 OS=Homo sapiens GN=TOR1AIP1 PE=1 SV=2
O43399	TPD52L2	0.272535	0.564578	381981	0	650838	344273	0	0	0	0	0	#NUM!	Tumor protein D54 OS=Homo sapiens GN=TPD52L2 PE=1 SV=2
P60174	TPI1	0.321478	0.492849	43097341	17810407	81486514	47464754	19805616	24127312	98227202	47386710	0.998355748	-0.002374106	Triosephosphate isomerase OS=Homo sapiens GN=TPI1 PE=1 SV=3
P09493	TPM1	0.206502	0.685075	69321836	31983689	0	3.37685e+07	2005709	0	0	668570	0.019798614	-5.658456741	Tropomyosin alpha-1 chain OS=Homo sapiens GN=TPM1 PE=1 SV=2
P07951	TPM2	0.206502	0.685075	69321836	31983689	0	3.37685e+07	2005709	0	0	668570	0.019798614	-5.658456741	Tropomyosin beta chain OS=Homo sapiens GN=TPM2 PE=1 SV=1
P06753	TPM3	0.00344212	2.46317	150352916	139260884	77824271	122479357	33970922	6910176	0	1.3627e+07	0.111259832	-3.167995264	Tropomyosin alpha-3 chain OS=Homo sapiens GN=TPM3 PE=1 SV=2
P67936	TPM4	0.0118837	1.92505	184675044	118300211	128922735	1.43966e+08	12398511	51035587	30608384	31347494	0.217742347	-2.199306082	Tropomyosin alpha-4 chain OS=Homo sapiens GN=TPM4 PE=1 SV=3
O14773	TPP1	0.382377	0.417508	0	1027008	23511395	8.17947e+06	106722416	127035342	3544889	7.91009e+07	9.670663857	3.273614929	Tripeptidyl-peptidase 1 OS=Homo sapiens GN=TPP1 PE=1 SV=2
P29144	TPP2	0.0655553	1.18339	14513722	5389443	9833708	9912291	8119853	5916234	4804255	6280114	0.633568365	-0.658427794	Tripeptidyl-peptidase 2 OS=Homo sapiens GN=TPP2 PE=1 SV=4
Q13077	TRAF1	0.212322	0.673005	161867	66057	13217	80380.3	15367	95056	44603	51675.3	0.642885283	-0.63736677	TNF receptor-associated factor 1 OS=Homo sapiens GN=TRAF1 PE=1 SV=1
Q9NZC2	TREM2	0.379361	0.420948	144105	55743	44244	81364	24486925	4439931	587205	9.83802e+06	120.913676	6.91783362	Triggering receptor expressed on myeloid cells 2 OS=Homo sapiens GN=TREM2 PE=1 SV=1
Q14258	TRIM25	0.266026	0.575077	169526	2305168	473459	982718	23288	0	0	7762.67	0.007899183	-6.984080843	E3 ubiquitin/ISG15 ligase TRIM25 OS=Homo sapiens GN=TRIM25 PE=1 SV=2
Q13263	TRIM28	0.385571	0.413896	627380	3636331	51460	1.43839e+06	336379	331915	471530	379941	0.264143414	-1.920606656	Transcription intermediary factor 1-beta OS=Homo sapiens GN=TRIM28 PE=1 SV=5
Q9UI30	TRMT112	0.288765	0.539455	0	0	0	0	37263	324704	0	120656	#DIV/0!	#DIV/0!	Multifunctional methyltransferase subunit TRM112-like protein OS=Homo sapiens GN=TRMT112 PE=1 SV=1
Q15714	TSC22D1	0.19122	0.718467	5169298	5092090	17799	3.4264e+06	9370	0	0	3123.33	0.000911551	-10.0993895	TSC22 domain family protein 1 OS=Homo sapiens GN=TSC22D1 PE=1 SV=3
O75157	TSC22D2	0.215931	0.665684	1180285	448016	10245	546182	0	32434	28511	20315	0.037194562	-4.7487645	TSC22 domain family protein 2 OS=Homo sapiens GN=TSC22D2 PE=1 SV=3
Q15631	TSN	0.427351	0.369215	28274	22854	833875	295001	70913	69051	66475	68813	0.233263616	-2.099966798	Translin OS=Homo sapiens GN=TSN PE=1 SV=1
Q99598	TSNAX	0.533983	0.272473	0	0	567318	189106	259781	0	117010	125597	0.664161899	-0.590393134	Translin-associated protein X OS=Homo sapiens GN=TSNAX PE=1 SV=1
Q14166	TTLL12	0.363238	0.439808	0	61615	8728	23447.7	11600	0	0	3866.67	0.164906245	-2.600282059	Tubulin--tyrosine ligase-like protein 12 OS=Homo sapiens GN=TTLL12 PE=1 SV=2
Q71U36	TUBA1A	0.15566	0.807822	417642539	371723631	63085795	284150655	96986869	327189800	138149953	1.87442e+08	0.65965784	-0.600210192	Tubulin alpha-1A chain OS=Homo sapiens GN=TUBA1A PE=1 SV=1
P68363	TUBA1B	0.0978921	1.00925	433540991	406298392	112007136	317282173	123608311	345952144	149805044	2.06455e+08	0.650698917	-0.619937942	Tubulin alpha-1B chain OS=Homo sapiens GN=TUBA1B PE=1 SV=1
Q9BQE3	TUBA1C	0.0979181	1.00914	433136959	406198633	111989761	317108451	123595610	345952144	149805044	2.06451e+08	0.651042039	-0.61917739	Tubulin alpha-1C chain OS=Homo sapiens GN=TUBA1C PE=1 SV=1
Q13748	TUBA3C	0.14597	0.835735	417205772	371599560	62076829	283627387	54815194	325283412	138051075	1.72717e+08	0.608955863	-0.715590428	Tubulin alpha-3C/D chain OS=Homo sapiens GN=TUBA3C PE=1 SV=3
Q6PEY2	TUBA3E	0.14597	0.835735	417205772	371599560	62076829	283627387	54815194	325283412	138051075	1.72717e+08	0.608955863	-0.715590428	Tubulin alpha-3E chain OS=Homo sapiens GN=TUBA3E PE=1 SV=2
P68366	TUBA4A	0.203084	0.692324	361243788	405797316	53410578	273483894	122121191	320275210	149250605	1.97216e+08	0.721123521	-0.471681695	Tubulin alpha-4A chain OS=Homo sapiens GN=TUBA4A PE=1 SV=1
Q9H853	TUBA4B	0.192847	0.714787	15898452	37895344	48907511	34233769	28529304	30607544	11625132	2.35873e+07	0.68900759	-0.53740822	Putative tubulin-like protein alpha-4B OS=Homo sapiens GN=TUBA4B PE=5 SV=2
Q9NY65	TUBA8	0.125395	0.90172	361211054	301286869	48954761	2.37151e+08	79997960	102295963	11924783	6.47396e+07	0.272988929	-1.873085652	Tubulin alpha-8 chain OS=Homo sapiens GN=TUBA8 PE=1 SV=1
A6NHL2	TUBAL3	0.440324	0.356228	32734	24311	967677	341574	48122894	126616	49422	16099644	47.13369285	5.558686813	Tubulin alpha chain-like 3 OS=Homo sapiens GN=TUBAL3 PE=1 SV=2
P07437	TUBB	0.00312601	2.50501	144113015	106259336	62505770	104292707	63554795	78667645	84904765	7.57091e+07	0.725928692	-0.462100257	Tubulin beta chain OS=Homo sapiens GN=TUBB PE=1 SV=2
Q9H4B7	TUBB1	0.16086	0.793553	10709307	32746928	42108747	2.85217e+07	3965846	8226807	6452374	6215009	0.217904878	-2.198229599	Tubulin beta-1 chain OS=Homo sapiens GN=TUBB1 PE=1 SV=1
Q13885	TUBB2A	0.0128199	1.89212	125014210	100684369	51886406	9.25283e+07	57441879	77154261	71840828	6.88123e+07	0.743689245	-0.427228186	Tubulin beta-2A chain OS=Homo sapiens GN=TUBB2A PE=1 SV=1
Q9BVA1	TUBB2B	0.0128199	1.89212	125014210	100684369	51886406	9.25283e+07	57441879	77154261	71840828	6.88123e+07	0.743689245	-0.427228186	Tubulin beta-2B chain OS=Homo sapiens GN=TUBB2B PE=1 SV=1
Q13509	TUBB3	0.186672	0.728921	10709307	39040011	42830655	30859991	13831817	9489899	30981117	1.81009e+07	0.586550538	-0.769672676	Tubulin beta-3 chain OS=Homo sapiens GN=TUBB3 PE=1 SV=2
P04350	TUBB4A	0.0521117	1.28306	68919643	100574344	45774566	7.17562e+07	49706029	8429569	43825801	33987133	0.47364744	-1.078114509	Tubulin beta-4A chain OS=Homo sapiens GN=TUBB4A PE=1 SV=2
P68371	TUBB4B	0.001241	2.90623	125392458	110696645	73565536	103218213	67290071	127926409	75386830	9.02011e+07	0.873887473	-0.194480573	Tubulin beta-4B chain OS=Homo sapiens GN=TUBB4B PE=1 SV=1
Q9BUF5	TUBB6	0.285434	0.544495	10711757	35806352	42662187	2.97268e+07	40847616	9370806	42617892	30945438	1.040995805	0.057964255	Tubulin beta-6 chain OS=Homo sapiens GN=TUBB6 PE=1 SV=1
Q3ZCM7	TUBB8	0.293712	0.532079	10836308	34048314	45514929	3.01332e+07	40449073	8267345	42126060	30280826	1.004899659	0.007051453	Tubulin beta-8 chain OS=Homo sapiens GN=TUBB8 PE=1 SV=2
A6NNZ2	TUBB8B	0.291451	0.535435	10836308	34048314	45501627	3.01287e+07	39924881	8267345	42011026	3.00678e+07	0.997975389	-0.002923857	Tubulin beta-8 chain-like protein LOC260334 OS=Homo sapiens PE=1 SV=1
Q6IBS0	TWF2	0.20414	0.690072	355303	1707947	402458	821903	0	0	0	0	0	#NUM!	Twinfilin-2 OS=Homo sapiens GN=TWF2 PE=1 SV=2
P40222	TXLNA	0.42922	0.36732	18551	13182	93038	41590.3	29807	58845	34078	40910	0.983642032	-0.023794711	Alpha-taxilin OS=Homo sapiens GN=TXLNA PE=1 SV=3
O95881	TXNDC12	0.386573	0.412768	55081	951496	17736	341438	5951	0	0	1983.67	0.005809748	-7.427308795	Thioredoxin domain-containing protein 12 OS=Homo sapiens GN=TXNDC12 PE=1 SV=1
Q9BRA2	TXNDC17	0.20044	0.698016	34572	25487344	16487719	1.40032e+07	4378228	4311	0	1.46085e+06	0.104322235	-3.260881416	Thioredoxin domain-containing protein 17 OS=Homo sapiens GN=TXNDC17 PE=1 SV=1
O43396	TXNL1	0.122524	0.911778	21367161	8077097	2683369	10709209	116853	0	0	38951	0.00363715	-8.102975841	Thioredoxin-like protein 1 OS=Homo sapiens GN=TXNL1 PE=1 SV=3
Q9NNW7	TXNRD2	0.0831351	1.08022	0	0	0	0	55905	59448	43594	52982.3	#DIV/0!	#DIV/0!	Thioredoxin reductase 2, mitochondrial OS=Homo sapiens GN=TXNRD2 PE=1 SV=3
P19971	TYMP	0.00871654	2.05966	84761884	62960964	63870899	70531249	4700708	23830567	931330	9.82087e+06	0.139241378	-2.844340094	Thymidine phosphorylase OS=Homo sapiens GN=TYMP PE=1 SV=2
P22314	UBA1	0.237171	0.624938	60299062	11775879	73831175	48635372	21514951	26781554	31222165	2.65062e+07	0.544998881	-0.875674826	Ubiquitin-like modifier-activating enzyme 1 OS=Homo sapiens GN=UBA1 PE=1 SV=3
A0AVT1	UBA6	0.0228085	1.6419	266238	346937	222851	278675	0	186607	47367	77991.3	0.279864502	-1.837199589	Ubiquitin-like modifier-activating enzyme 6 OS=Homo sapiens GN=UBA6 PE=1 SV=1
P41226	UBA7	0.2995	0.523603	419445	81308	11809	170854	67135	0	0	22378.3	0.130979277	-2.932589526	Ubiquitin-like modifier-activating enzyme 7 OS=Homo sapiens GN=UBA7 PE=1 SV=2
Q14157	UBAP2L	0.19731	0.704851	890511	997382	35157	641017	27522	377853	0	135125	0.210797951	-2.24606725	Ubiquitin-associated protein 2-like OS=Homo sapiens GN=UBAP2L PE=1 SV=2
Q9Y385	UBE2J1	0.107902	0.966969	32891	79906	41908	51568.3	24893	5116	38239	22749.3	0.441149284	-1.180661151	Ubiquitin-conjugating enzyme E2 J1 OS=Homo sapiens GN=UBE2J1 PE=1 SV=2
P61088	UBE2N	0.539954	0.267643	4449053	0	112345	1520466	7621383	9346400	130284	5.69936e+06	3.748426908	1.906285271	Ubiquitin-conjugating enzyme E2 N OS=Homo sapiens GN=UBE2N PE=1 SV=1
Q5JXB2	UBE2NL	0.230795	0.636773	252309	0	76081	109463	6801459	8592998	130284	5.17491e+06	47.27531594	5.563015194	Putative ubiquitin-conjugating enzyme E2 N-like OS=Homo sapiens GN=UBE2NL PE=1 SV=1
Q13404	UBE2V1	0.0118482	1.92635	38509917	20628484	15231464	24789955	4383346	11140374	3331739	6285153	0.253536281	-1.979735883	Ubiquitin-conjugating enzyme E2 variant 1 OS=Homo sapiens GN=UBE2V1 PE=1 SV=2
Q15819	UBE2V2	0.0894854	1.04825	18218949	5737069	12704489	12220169	4027852	7501639	5309603	5.61303e+06	0.459325181	-1.122412219	Ubiquitin-conjugating enzyme E2 variant 2 OS=Homo sapiens GN=UBE2V2 PE=1 SV=4
O14562	UBFD1	0.419321	0.377454	1573	1166	0	913	1995	4923	3701	3539.67	3.876962395	1.954926742	Ubiquitin domain-containing protein UBFD1 OS=Homo sapiens GN=UBFD1 PE=1 SV=2
O60701	UGDH	0.397346	0.400831	0	411407	14184	141864	0	0	0	0	0	#NUM!	UDP-glucose 6-dehydrogenase OS=Homo sapiens GN=UGDH PE=1 SV=1
Q9NYU2	UGGT1	0.26237	0.581087	0	117317	21744	46353.7	508098	1583526	0	697208	15.04105393	3.910833755	UDP-glucose:glycoprotein glucosyltransferase 1 OS=Homo sapiens GN=UGGT1 PE=1 SV=3
Q16851	UGP2	0.413907	0.383097	43212	3476270	21688306	8402596	4360520	235820	6174389	3590243	0.427277832	-1.226753627	UTP--glucose-1-phosphate uridylyltransferase OS=Homo sapiens GN=UGP2 PE=1 SV=5
Q9H3U1	UNC45A	0.422722	0.373946	199755	0	63350491	2.11834e+07	165802	443911	98913	236209	0.011150641	-6.4867295	Protein unc-45 homolog A OS=Homo sapiens GN=UNC45A PE=1 SV=1
Q9H1C4	UNC93B1	0.422669	0.374	1635	1148	700848	234544	2063	4848	3875	3595.33	0.015329057	-6.027587201	Protein unc-93 homolog B1 OS=Homo sapiens GN=UNC93B1 PE=1 SV=2
Q92900	UPF1	0.385426	0.414059	0	422996	24868	149288	0	25739	0	8579.67	0.057470571	-4.121032796	Regulator of nonsense transcripts 1 OS=Homo sapiens GN=UPF1 PE=1 SV=2
O60763	USO1	0.144959	0.838755	2853866	11940919	5783123	6.8593e+06	1940199	1601725	475843	1.33926e+06	0.195246621	-2.356630516	General vesicular transport factor p115 OS=Homo sapiens GN=USO1 PE=1 SV=2
P54578	USP14	0.366452	0.435983	16731	959	26762	14817.3	636601	128783	117742	294375	19.86695762	4.312299053	Ubiquitin carboxyl-terminal hydrolase 14 OS=Homo sapiens GN=USP14 PE=1 SV=3
P45974	USP5	0.597971	0.22332	983378	0	0	327793	369585	0	159527	176371	0.53805556	-0.894172942	Ubiquitin carboxyl-terminal hydrolase 5 OS=Homo sapiens GN=USP5 PE=1 SV=2
Q93009	USP7	0.53198	0.274105	1939332	0	66638	668657	694352	33364	156270	294662	0.440677577	-1.182204604	Ubiquitin carboxyl-terminal hydrolase 7 OS=Homo sapiens GN=USP7 PE=1 SV=2
Q9P0L0	VAPA	0.932853	0.0301867	470258	0	306540	258933	0	1478583	1105153	861245	3.326136267	1.733847275	Vesicle-associated membrane protein-associated protein A OS=Homo sapiens GN=VAPA PE=1 SV=3
P26640	VARS	0.224022	0.64971	10873098	14463174	540843	8625705	601965	4358637	2918879	2.62649e+06	0.304496116	-1.715504271	Valine--tRNA ligase OS=Homo sapiens GN=VARS PE=1 SV=4
P50552	VASP	0.0902155	1.04472	32013536	8816216	8579049	1.64696e+07	92236	1609534	12288966	4.66358e+06	0.283162832	-1.820296187	Vasodilator-stimulated phosphoprotein OS=Homo sapiens GN=VASP PE=1 SV=3
Q99536	VAT1	0.349894	0.456064	204148	97201	62681	121343	2149837	1635563	46903	1.27743e+06	10.5274373	3.396082378	Synaptic vesicle membrane protein VAT-1 homolog OS=Homo sapiens GN=VAT1 PE=1 SV=2
P18206	VCL	0.618944	0.208348	10720026	3150514	1177551	5.01603e+06	6443972	44004684	10082315	2.0177e+07	4.022501658	2.008093016	Vinculin OS=Homo sapiens GN=VCL PE=1 SV=4
P55072	VCP	0.32821	0.483848	52089102	59097044	1224604	37470250	19088065	55583735	30891706	3.51878e+07	0.939087285	-0.090668837	Transitional endoplasmic reticulum ATPase OS=Homo sapiens GN=VCP PE=1 SV=4
P08670	VIM	0.00401797	2.39599	1029603376	972379940	554818463	8.52267e+08	300201237	232621381	127191839	220004819	0.258140644	-1.953770786	Vimentin OS=Homo sapiens GN=VIM PE=1 SV=4
P23381	WARS	0.063393	1.19796	914935978	906398573	253465427	6.916e+08	1265836	2864152	1198100	1.77603e+06	0.002568001	-8.605138634	Tryptophan--tRNA ligase, cytoplasmic OS=Homo sapiens GN=WARS PE=1 SV=2
Q6ZS81	WDFY4	0.388588	0.41051	0	972185	69814	347333	37347	0	81647	39664.7	0.114197806	-3.130393157	WD repeat- and FYVE domain-containing protein 4 OS=Homo sapiens GN=WDFY4 PE=1 SV=3
O75083	WDR1	0.0244049	1.61252	64814740	48971645	58074987	57287124	20315803	20278616	8633488	1.64093e+07	0.286439625	-1.80369701	WD repeat-containing protein 1 OS=Homo sapiens GN=WDR1 PE=1 SV=4
Q9BRP8	WIBG	0.26649	0.574318	535465	1166597	12419	571494	27697	0	0	9232.33	0.016154743	-5.951898387	Partner of Y14 and mago OS=Homo sapiens GN=WIBG PE=1 SV=1
Q702N8	XIRP1	0.109459	0.960747	9918542	13017427	2592577	8.50952e+06	61101	426027	322980	270036	0.031733417	-4.977853305	Xin actin-binding repeat-containing protein 1 OS=Homo sapiens GN=XIRP1 PE=1 SV=1
O14980	XPO1	0.437534	0.358989	63045	0	505063	189369	3618687	1159272	531055	1.76967e+06	9.345078753	3.224206822	Exportin-1 OS=Homo sapiens GN=XPO1 PE=1 SV=1
P13010	XRCC5	0.359896	0.443824	1393925	8906741	32820	3.4445e+06	47366	0	0	15788.7	0.004583739	-7.769259471	X-ray repair cross-complementing protein 5 OS=Homo sapiens GN=XRCC5 PE=1 SV=3
P12956	XRCC6	0.183581	0.736172	15174088	4220045	21207446	1.35339e+07	1498734	912376	10120	807077	0.059633888	-4.067723798	X-ray repair cross-complementing protein 6 OS=Homo sapiens GN=XRCC6 PE=1 SV=2
P54577	YARS	0.439335	0.357204	0	3836332	13911	1.28341e+06	294234	84170	0	126135	0.09828055	-3.346950257	Tyrosine--tRNA ligase, cytoplasmic OS=Homo sapiens GN=YARS PE=1 SV=4
P67809	YBX1	0.0926866	1.03298	44253753	46106847	71324587	5.38951e+07	2988980	114017	1982370	1.69512e+06	0.031452275	-4.990691806	Nuclease-sensitive element-binding protein 1 OS=Homo sapiens GN=YBX1 PE=1 SV=3
Q9Y2T7	YBX2	0.137601	0.86138	4162362	767923	1398583	2.10962e+06	1731347	109111	591790	810749	0.384310117	-1.37965714	Y-box-binding protein 2 OS=Homo sapiens GN=YBX2 PE=1 SV=2
P16989	YBX3	0.150539	0.822352	4162362	767923	1398583	2.10962e+06	2057086	109111	591790	919329	0.435778879	-1.198331821	Y-box-binding protein 3 OS=Homo sapiens GN=YBX3 PE=1 SV=4
P31946	YWHAB	0.156023	0.806812	108143885	489223912	248021035	2.81796e+08	39411715	192073824	83589145	1.05025e+08	0.372697949	-1.423921214	14-3-3 protein beta/alpha OS=Homo sapiens GN=YWHAB PE=1 SV=3
P62258	YWHAE	0.143628	0.84276	164954961	422976663	152227992	246719872	22758312	354009870	66204310	1.47657e+08	0.598482385	-0.74061931	14-3-3 protein epsilon OS=Homo sapiens GN=YWHAE PE=1 SV=1
P61981	YWHAG	0.0181255	1.74171	436122607	493485062	295740056	4.08449e+08	143037724	292850188	117970238	1.84619e+08	0.452000798	-1.145602774	14-3-3 protein gamma OS=Homo sapiens GN=YWHAG PE=1 SV=2
Q04917	YWHAH	0.113439	0.945239	63601475	177152335	108899318	1.16551e+08	3676854	140443818	68135835	70752169	0.607048786	-0.720115629	14-3-3 protein eta OS=Homo sapiens GN=YWHAH PE=1 SV=4
P27348	YWHAQ	0.126187	0.898986	86489523	241144049	220034927	1.82556e+08	17810688	176129873	72163989	8.87015e+07	0.485886171	-1.041309723	14-3-3 protein theta OS=Homo sapiens GN=YWHAQ PE=1 SV=1
P63104	YWHAZ	0.197805	0.703762	562711866	368978472	981353645	6.37681e+08	154722976	495171243	502750744	3.84215e+08	0.602518799	-0.73092184	14-3-3 protein zeta/delta OS=Homo sapiens GN=YWHAZ PE=1 SV=1
Q7Z2W4	ZC3HAV1	0.419137	0.377644	0	2131540	14109	715216	13956	0	0	4652	0.006504326	-7.264384777	Zinc finger CCCH-type antiviral protein 1 OS=Homo sapiens GN=ZC3HAV1 PE=1 SV=3
Q96B54	ZNF428	0.294526	0.530876	52978	0	7730	20236	0	0	0	0	0	#NUM!	Zinc finger protein 428 OS=Homo sapiens GN=ZNF428 PE=1 SV=2
Q15942	ZYX	0.00951647	2.02152	41843058	43968896	24642439	36818131	21320248	492150	37060806	1.96244e+07	0.533009167	-0.907767749	Zyxin OS=Homo sapiens GN=ZYX PE=1 SV=1
