# Supplementary material for: An engineered glioblastoma model yields macrophage-secreted drivers of invasion
Source: JCI Insight. 2025 Aug 22;10(16):e181903. doi: 10.1172/jci.insight.181903 (PMC12406725; doi:10.1172/jci.insight.181903)
Supplement: Supporting data values [file jciinsight-10-181903-s044.xlsx]

## Sheet: Fig. 1D
Control	+M2	+M2 CM
0.008858	1.15086	0.706786
0.297753	1.78785	1.79791
0.516906	1.93774	1.97113
0.5534	2.37796	2.00667
0.668652	2.59502	2.04504
0.668916	3.66981	2.46336
0.700955	3.99743	2.71282
0.733544	4.12004	3.40987
0.949577	4.33814	3.43788
1.05841	4.42653	4.88173
1.07312	1.2392	5.42241
1.21881	1.92932	5.53152
1.25435	0.89438	4.43829
1.45811	3.48392	3.48393
1.61613	4.43892	2.4839
1.65572	3.48392	1.23892
1.71967	2.34893	3.82908
1.84702	0.95894	2.29383
1.02384	0.8493	4.48392

## Sheet: Fig. 1F
Control	Mono.CM	M1 CM	M2 CM
0.575309	0.711945	1.32061	1.46671
0.599253	1.16267	1.34046	1.71736
0.632847	1.46461	1.51259	3.11555
0.710815	1.55615	1.67071	3.243
0.744894	1.70317	1.68297	4.98895
0.75437	1.89974	1.71739	5.40014
0.826777	1.92025	1.91594	5.76802
0.849891	2.41628	2.05387	5.87175
0.851122	2.45534	2.09583	6.13539
0.860423	2.48218	2.23464	8.99257
0.866845	2.48727	2.24228	9.11127
0.946047	2.85278	2.46952	10.6841
0.95175	3.06443	2.55784	10.9269
1.00013	3.26622	2.58168	11.9722
1.00463	3.77111	2.76192	2.58902
1.07326	0.894383	2.79466	4.43893
1.08054	0.930849	3.00425	5.48393
1.13167	1.10284	3.18673	6.38439
1.17288	2.48392	3.25833	7.39484
1.22814	3.43921	3.27245	8.68494
1.23189	2.4839	4.0742	9.23593
1.28849	0.935894	4.09291	10.3859
1.32852	1.19239	3.29849	11.2839
1.39791	1.94383	1.20484	10.1285
1.39822	1.28394	2.3484	9.18493
1.40383	0.903985	3.43892	8.18293
1.42254	0.839805	4.48392	7.23894
1.49082	2.5893	3.5839	6.4839
1.49236	3.01924	1.95848	5.3489
1.65403	1.85389	2.48392	4.24839

## Sheet: Fig. 1H
Control	+M2 CM
2.0932	7.82431
1.65429	17.7542
2.32569	12.7352
0.605673	7.50597
1.31788	9.88985
1.32309	8.13072
2.13512	7.17721
1.41839	10.3033
0.130465	6.3478
0.36235	7.69713
0.627599	8.18547
0.279606	7.14956
0.472488	7.66068
0.357206	10.1475
2.16737	15.0395
2.97863	11.9313
1.47864	9.60215
1.79808	10.6205
0.0799714	7.40642
1.46393	8.82154
1.24272	9.37851
0.657051	13.0058
0.794606	8.04552
1.57221	9.43006
1.38859	8.37937
1.01825	11.9482
0.673478	12.9895
0.747755	10.5301
0.940704	8.69901
1.04474	11.4311
4.53785	11.0831

## Sheet: Fig. 1J
Control	+M2 CM
0.502886	0.455956
0.601573	0.45714
0.614054	0.458635
0.62434	0.478539
0.62439	0.496833
0.637652	0.507378
0.643867	0.510264
0.668133	0.512792
0.689392	0.513286
0.690435	0.51865
0.698307	0.536801
0.706559	0.553615
0.730298	0.564242
0.738483	0.581024
0.770747	0.605574
0.796225	0.611177
0.813597	0.62003
0.857647	0.62276
0.898145	0.644468
0.905562	0.658686
0.910239	0.693577
0.947502	0.695439
0.949428	0.71894
0.953959	0.730174
0.95993	0.739197
0.96122	0.784216
0.987257	0.836709
1.0044	0.895882
1.00935	0.911722
1.0249	0.933023
1.02859	0.953717
1.04321	0.965124
1.06093	1.01282
1.10816	1.05265
1.11083	1.05355
1.25134	1.08903
1.25461	1.16462
1.54338	1.24759
1.6107	1.53526

## Sheet: Fig. 1L
A M0	A M1	A M2	B M0	B M1	B M2	C M0	C M1	C M2	D M0	D M1	D M2	E M0	E M1	E M2
0.562513	0.734847	1.26033	0.7411	0.589555	1.45823	1.19822	0.604458	1.38777	0.78658	0.586267	1.13252	1.21005	1.01607	1.20029
1.02117	0.674972	1.47898	0.762305	0.496421	1.25368	1.09095	0.63056	1.35804	0.934199	0.397731	1.04916	0.965387	0.760053	1.10386
0.905458	0.590276	0.753955	0.404873	0.352345	1.1796	1.08267	0.601762	1.31269	0.918961	0.567607	1.36209	0.919191	0.957115	0.708829
1.28232	0.570094	1.89687	1.39998	0.680695	1.20479	0.709557	0.773738	1.11172	1.2391	0.549534	1.21566	0.981329	0.733659	0.991166
0.823896	0.889666	1.67935	1.80115	0.335428	1.52508	1.43341	0.906322	1.53109	1.12959	0.674802	0.809175	1.01178	0.771602	1.04217
1.02638	0.765725	1.61182	0.770586	0.502101	1.36749	1.08442	0.719492	1.27521	0.935078	0.640734	0.763014	0.78391	0.732455	0.717504
0.392482	0.969646	2.61556	0.83786	0.602918	1.91835	1.33835	0.601614	2.11011	0.84333	0.658464	0.741231	0.867118	0.872249	0.677577
1.25593	0.530652	1.45991	1.35142	0.65827	1.18514	0.558522	0.705725	1.03436	1.15906	0.745376	0.724777	1.13648	0.75926	0.836341
1.15373	0.176073	2.35467	0.904515	0.489264	0.871632	0.604659	1.06974	0.567022	0.777495	0.758637	1.31813	1.17225	0.706206	1.26256
1.18878	0.796074	1.88693	1.07403	0.606271	1.38203	0.773045	0.843442	0.667163	0.611143	0.642682	1.23037	0.856211	0.74671	1.38858
0.799377	0.855942	1.65534	0.884883	0.576687	1.33048	1.25332	0.869302	1.16735	1.08805	0.756775	0.72296	0.861401	1.00159	1.26097
1.48361	0.654526	2.36215	1.51353	0.439085	1.05673	0.275665	0.917514	1.38105	1.06199	0.732599	0.886568	0.852846	0.954788	0.706898
0.115673	0.565775	2.36761	0.819879	0.718037	1.09981	1.14873	0.781354	1.67575	1.06085	0.66205	1.35012	1.23437	1.19994	1.52039
0.758609	0.869788	1.7053	1.35867	0.676588	1.32296	1.30961	1.02294	1.60222	1.10673	0.496258	1.11297	1.0704	0.65242	1.2323
1.86454	0.817281	2.37807	1.08425	0.708718	1.77371	1.00048	0.820995	1.59606	1.23192	0.666859	1.38971	1.01595	0.76346	1.22955
1.11368	1.14825	1.75904	1.17199	0.421628	1.60459	0.505907	0.880032	1.1046	0.783145	0.53863	1.10389	0.467695	1.19875	1.55944
1.32005	0.715926	1.78725	0.849309	0.465371	1.34745	1.63839	0.52362	1.25556	1.16297	0.570953	1.21936	0.807725	0.636895	1.53144
0.454695	0.961408	1.41916	1.00679	0.519713	1.33637	1.45114	0.876869	0.94062	1.22325	0.324777	1.06451	1.22203	0.809775	1.29814
0.319859	0.595369		1.26971	0.512643	1.8353	1.17971	0.655217	0.436464	1.27384	0.485698	0.986045	0.898356	0.599238	0.550982
2.15725	0.649783		0.80226	0.602159	1.10414	0.480266	0.656278	0.22968	0.638556	0.25882	0.936854	0.848523	0.833681	1.01022
	0.642133		1.73644	0.674861	1.56253	1.0325	0.707589	1.83118	0.878801	0.400155	1.4334	0.810468	0.612426	1.33563
	0.882499		0.930821	0.775694	1.38804	1.44759	0.398116	1.62656	0.925452	0.376411	1.76859	0.832445	0.650015	0.851265
			0.84962	0.765345	2.3225	1.1285	0.464683	1.38936	1.30349	0.537701	0.885519	1.08554	0.778013	0.989327
			0.911051	0.171678	1.45984	0.92455	0.652359	2.30832	1.24639	0.415338	1.13329	1.39145	0.939419	1.34728
			0.986871	1.25617	1.47537	0.545161	0.560034	1.2386	0.868941	0.565093	0.518753	1.25456	1.04296	1.53297
			0.899894	0.934929	1.49266	0.739817	0.373828	1.70766	0.6284	0.467288	1.11469	0.986868	0.938253	1.83878
			1.2165	0.447783	1.42196	0.876191		1.38202	0.802824	0.547784	0.738153	0.959463		0.920794
			1.11136	0.696841	0.833843	1.48691		1.79685	1.20025	0.587264	0.707348	0.832509		1.38401
			0.35336	0.37144	0.931158	1.47509		1.45043	1.07596	0.696816	1.41048	1.29063		0.908377
			0.823047	0.56936	0.884409	0.670287		1.04288	1.01727	0.54892	1.22998	1.35193		0.982518
			0.620141	1.033	1.14425	0.927259		1.18789	0.862532	0.701225	1.31596	1.12314		0.978671
			0.878974	0.304527	1.12817	0.728996		1.12905	1.11378	0.752626	0.615018	1.05644		0.737012
			0.872844	0.517569	0.78491	1.64717		1.40188	1.11006	0.467627	0.759459	0.922904		0.755624
				0.788475	0.723009	0.868255		1.35392		0.309011	1.06783	0.684219		0.971778
				0.267657	1.01702	0.685971		1.65035		0.585249	0.722694	1.46936		1.29375
				0.486405	1.47119	0.69867		1.097		0.519362		1.03761
				0.702116	2.13317	0.796372		0.72053		0.671917		0.745303
				0.773406	1.21195	0.945816		0.878349		0.690603		0.75557
				0.82699	1.74061	1.62019		1.47764				1.22659
				0.556154		1.28607
				0.708921		0.997859
				0.75417		0.353763
				0.847857
				0.530986
				0.311148
				0.62495
				0.157167
				0.600553
				0.423555
				0.813538
				0.781668
				0.818644
				0.532903
				0.677633
				0.62297
				0.917662
				0.738359
				0.447128
				0.491311

## Sheet: Fig. 2C
d0 (Control)	d14 (Control)	d28 (Control)	d0 (M2 CM)	d14 (M2 CM)	d28 (M2 CM)
1.01584	1.70393	3.9352	1.43559	3.08315	5.09033
0.928236	2.05495	4.43076	1.43419	2.99219	5.44311
0.905586	2.0364	3.157	1.38718	2.9126	5.31273
1.39276	1.64823	3.11111	0.674532	2.66138	4.57015
1.54166	1.7748	3.87849	0.879804	2.84748	4.31026
0.736855	1.8623	4.55532	0.925793	2.40285	4.58234
0.851592	2.11896	3.76616	1.38633	2.32979	3.95948
0.743793	2.30832	3.29233	1.11989	2.13352	4.22502
0.883678	1.5254	4.60261	1.08744	2.36723	4.13133

## Sheet: Fig. 2G
	M2CM_CORE	M2CM_INV
CAPG	0.923283	1.48771
COL3A1	-0.355498	-1.23324
CRLF1	1.40451	1.68119
EDIL3	-0.55481	-1.08248
ITGA5	0.734969	1.16211
LGALS1	-0.274889	1.78144
MFAP5	1.01211	1.85294
MYL9	0.492318	1.53249
NNMT	0.737276	1.33023
PMEPA1	0.695796	1.24889
POSTN	-1.28856	-2.15414
SOX3	-0.385075	1.36004
SPOCK1	-0.686773	-1.18428
SPP1	0.840183	1.49695
TGFB1	0.529209	1.2283
TGM2	-0.702735	1.39493
TIMP1	0.581259	1.2429
TNFRSF12A	-0.182616	1.34283
VCAM1	-0.836249	-1.32515
VEGFB	-0.0802347	1.38458
CDH1	-1.717	-1.62774
PDGFRA	-1.02319	-1.30434
PDLIM4	-0.152188	1.68048
RGS4	2.13144	2.57287
SLIT2	-1.52764	-1.20636
TFPI2	-1.03084	1.10917

## Sheet: Fig. 2H
	Control				GSC-11 + M2 CM
CD44	1.08	0.8881	1.0518	1.0123	20.7085	21.1029	28.6847	26.7704
CEBPB	1.3938	1.1043	0.8012	0.8109	12.8218	10.3719	11.4671	12.0017
SERPINE	1.2677	1.0295	0.8367	0.9154	10.8117	6.6687	9.729	9.4097
STAT3	1.2655	0.921	0.9898	0.8681	3.4686	1.4251	2.2039	1.9908
SNAI1	1.47	0.6425	1.0683	0.9912	11.7615	8.3196	8.3836	7.4253
SNAI2	1.3251	1.1197	0.6827	0.9847	2.8786	2.1298	3.2284	2.7624
TWIST1	1.1527	1.0709	0.9453	0.855	3.2129	1.9656	2.6969	2.896
TGFB1	1.3421	0.7134	1.0613	0.9876	1.8892	1.4979	0.8428	1.0087
ZEB1	1.5632	1.276	0.7205	0.6949	2.3085	1.8209	1.713	2.4592
OLIG2	1.2216	0.9875	0.7602	1.0827	0.4509	0.2594	0.184	0.1816
PDGFRA	1.0122	1.3878	0.8153	0.8745	0.9344	0.7502	0.5463	0.4719

## Sheet: Fig. 2I
	Control				GSC 268 M2 CM
CD44	0.790473	0.983942	1.30635	0.986896	1.83835	1.64648	2.0888	1.37374
CEBPB	1.03638	1.04532	1.04575	0.882984	2.57463	2.60407	2.5682	3.0295
SERPINE	0.96447	0.877558	1.09867	1.07084	6.11947	6.4664	5.91628	6.09258
STAT3	0.979542	1.03227	1.07876	0.915813	1.92098	1.99912	1.87667	1.88146
SNAI1	0.917306	0.988156	1.25891	0.875798	0.569516	0.894916	0.607025	0.797434
SNAI2	0.933047	1.04334	1.20629	0.838268	2.13177	2.36164	1.88659	2.3232
TWIST1	1.04772	0.78824	1.34766	0.898252	4.08364	3.92822	2.28209	3.50511
TGFB1	0.942132	1.07577	1.06391	0.926237	0.378073	0.433541	0.411288	0.422999
ZEB1	0.88318	0.94212	1.24585	0.961366	2.7006	2.64881	2.90399	2.80736
OLIG2	0.951781	0.969257	1.39979	0.772238	0.42655	0.400135	0.466272	0.490105
PDGFRA	0.827062	1.19758	1.09872	0.920317	1.43037	1.53556	1.5168	1.6726

## Sheet: Fig. 2J
	GSC11				GSC11 + M2 CM				GSC268				GSC268 + M2 CM
SNAI2	1.32508	1.11973	0.682651	0.984668	2.87865	2.12982	3.22843	2.76244	4.02788	4.50403	5.20744	3.61873	10.029	8.14426	10.195	9.20268
PDGFRA	1.01285	1.38873	0.815852	0.875116	0.935004	0.750692	0.546677	0.472227	0.137372	0.127559	0.0606255	0.0877851	0.133764	0.0984592	0.175684	0.159712
CD44	1.08003	0.888068	1.05185		20.7085	21.1029	28.6847	26.7704	26.9234	33.5129	44.494	33.6135	62.6137	59.5058	76.3823	57.2616

[truncated: 49 more sheets: Fig. 3B, Fig. 3C, Fig. 3D , Fig. 3F, Fig. 4B, Fig. 4C, Fig. 4D, Fig. 4E, Fig. 5A, Fig. 5B, Fig. 5C, Fig. 5D, Fig. 5E, Fig. 5F, Fig. 5G, Fig. 5H, Fig. 5I, Fig. 6A, Fig. 6C, Fig. 6E …]
